# Supplementary material for: Bio-efficacy of field aged novel class of long-lasting insecticidal nets, against pyrethroid-resistant malaria vectors in Tanzania: A series of experimental hut trials
Source: PLOS Glob Public Health. 2024 Oct 4;4(10):e0002586. doi: 10.1371/journal.pgph.0002586 (PMC11451999; doi:10.1371/journal.pgph.0002586)
Supplement: S2 Data — (XLSX) [file pgph.0002586.s003.xlsx]

## Sheet: Year1_2020
year	round number	hut number	net type	species	RSP7	CYP6P4	CYP6Z1	CYP4G16	CYP9K1	CYP6M2	CYP6P1	GSTE2	CYP6P3			CYP6P4	CYP6Z1	CYP4G16	CYP9K1	CYP6M2	CYP6P1	GSTE2	CYP6P3		RSP7	CYP6P4	CYP6Z1	CYP4G16	CYP9K1	CYP6M2	CYP6P1	GSTE2	CYP6P3
2020	3	4	A	GA	34.4633	35.25	34.8	#DIV/0!	#DIV/0!	36.51	36.6267	37.78	33.14			0.786667	0.336667			2.04667	2.16333	3.31667	-1.32333		34.4633	35.25	34.8			36.51	36.6267	37.78	33.14
2020	3	4	A	GA	35.785	34.56	36.95	#DIV/0!	36.61	#DIV/0!	37.7	#DIV/0!	34.13			-1.225	1.165		0.825		1.915		-1.655		37.2533	34.67	33.74				36.785		34.5
2020	3	4	A	GA	36.9167	32.77	36.33	#DIV/0!	#DIV/0!	#DIV/0!	37.19	#DIV/0!	34.51			-4.14667	-0.586667				0.273333		-2.40667		31.21	35.7467	35.1567	36.035	33.845	38.095	35.5167		34.6033			NET A
2020	3	4	A	GA	26.7733	32.07	31.3	31.5167	29.78	35.49	33.1067	35.895	30.8			5.29667	4.52667	4.74333	3.00667	8.71667	6.33333	9.12167	4.02667		36.95	35.68	37.52		39.89		37.1333		36.545			COLONY	CYP6P4	CYP6Z1	CYP4G16	CYP9K1	CYP6M2	CYP6P1	GSTE2	CYP6P3
2020	3	5	A	GA	35.4833	34.65	33.63	#DIV/0!	39.29	#DIV/0!	37.7233	#DIV/0!	37.69			-0.833333	-1.85333		3.80667		2.24		2.20667		35.785	34.56	36.95		36.61		37.7		34.13			mean	0.995187	0.0484159	-1.67661	-2.57838	-3.00414	1.03252	-0.691222	-0.184906
2020	3	5	A	GA	29.755	37.65	35.435	33.37	31.66	#DIV/0!	35.6267	38.28	35.6133			7.895	5.68	3.615	1.905		5.87167	8.525	5.85833		36.9167	32.77	36.33				37.19		34.51			stdev	3.12197	2.59265	3.69547	2.74029	2.62761	2.28133	2.88452	3.42576
2020	3	5	A	GA	36.58	34.435	33.53	#DIV/0!	#DIV/0!	#DIV/0!	36.47	#DIV/0!	37.855			-2.145	-3.05				-0.11		1.275		31.8533	34.165	36.135	34.99	37.99	38.24	35.8467	37.77	35.25			N	0	27	27	27	27
2020	3	2	A	GA	31.7067	33.55	34.91	38.6	29.89	37.1	36.0133	#DIV/0!	34.3			1.84333	3.20333	6.89333	-1.81667	5.39333	4.30667		2.59333		26.7733	32.07	31.3	31.5167	29.78	35.49	33.1067	35.895	30.8
2020	3	2	A	GA	34.65	33.04	34.04	#DIV/0!	17.83	#DIV/0!	36.975	#DIV/0!	34.42			-1.61	-0.61		-16.82		2.325		-0.23		28.765	39.97		37.72	32.825		37.5167		34.3233			WILD	CYP6P4	CYP6Z1	CYP4G16	CYP9K1	CYP6M2	CYP6P1	GSTE2	CYP6P3
2020	3	2	A	GA	31.7867	35.0433	33.47	#DIV/0!	35.91	#DIV/0!	36.5533	35.18	36.27			3.25667	1.68333		4.12333		4.76667	3.39333	4.48333		25.5267	33.18	28	27.96	29.2	31.54	33.47	31.72	32.74			mean	2.5235	2.64292	5.09792	2.94707	6.92618	3.26016	6.39729	2.00591
2020	3	2	A	GA	35.41	33.14	35.92	#DIV/0!	#DIV/0!	#DIV/0!	35.8	#DIV/0!	33.31			-2.27	0.51				0.39		-2.1		32.9333	32.89	35.14	34.46		38.77	37.2267		33.33			stdev	4.56626	5.0238	5.12263	5.70617	4.75472	4.46951	4.6814	4.63796
2020	3	1	A	GA	25.7233	33.28	30.9533	31.2233	32.1867	37.1433	33.5267	35.985	30.9533			7.55667	5.23	5.5	6.46333	11.42	7.80333	10.2617	5.23		24.06	33.1	26.52	28.5033	29.39	36.1	32.8633	33.49	31.6533			N	0	40	40	40	40
2020	3	1	A	GA	37.1	37.87	#DIV/0!	#DIV/0!	36.01	#DIV/0!	37.11	#DIV/0!	37.04			0.77			-1.09		0.01		-0.06		37.43	34.77	34.98		39.9	39.44	35.3		36.5967
2020	3	1	A	GA	34.7767	34.56	35.1	#DIV/0!	38.93	#DIV/0!	36.49	#DIV/0!	33.29			-0.216667	0.323333		4.15333		1.71333		-1.48667		35.55	34	35.825			33.32	36.0067	38.83	33.39
2020	3	1	A	GA	32.4633	35.31	#DIV/0!	#DIV/0!	37.41	37.61	35.6633	#DIV/0!	35.005			2.84667			4.94667	5.14667	3.2		2.54167		32.0333	33.46					35.58					Wild vs Colony	CYP6P4	CYP6Z1	CYP4G16	CYP9K1	CYP6M2	CYP6P1	GSTE2	CYP6P3
2020	3	1	A	GA	37.3467	33.5	#DIV/0!	#DIV/0!	#DIV/0!	#DIV/0!	36.3667	#DIV/0!	33.45			-3.84667					-0.98		-3.89667		33.9933	34.74	35.28				35.17		33.27			ΔΔCT	1.52831	2.5945	6.77453	5.52544	9.93032	2.22765	7.08851	2.19082
2020	3	1	A	GA	25.2467	35.9867	33.19	33.7267	33.82	34.4	34.13	33.695	33.5433			10.74	7.94333	8.48	8.57333	9.15333	8.88333	8.44833	8.29667		30.7567	36.1	35.54	35.535	34.2	37.575	35.8233	36.39	34.9767			ΔΔCT+stdev	6.09457	7.6183	11.8972	11.2316	14.685	6.69716	11.7699	6.82878
2020	3	1	A	GA	29.0967	34.1033	33.7533	35.845	30.8	37.92	35.98	34.945	33.4167			5.00667	4.65667	6.74833	1.70333	8.82333	6.88333	5.84833	4.32		30.005	35.725	34.665	36.55	37.38	38.19	36.1933	37.015	32.9133			ΔΔCT-stdev	-3.03794	-2.4293	1.6519	-0.18073	5.1756	-2.24187	2.40711	-2.44714
2020	3	1	A	GA	34.6967	33.22	35.62	#DIV/0!	39.79	#DIV/0!	37.41	#DIV/0!	34.41			-1.47667	0.923333		5.09333		2.71333		-0.286667		32.5567	32.44	37.44	36.5			35.9533	35.845	34.49			2^-ΔΔCT	0.346683	0.165568	0.00913406	0.0217108	0.00102489	0.213507	0.00734758	0.219027
2020	3	1	A	GA	28.6	35.2933	35.1567	35.3033	31.7233	37.5	36.6533	36	34.1833			6.69333	6.55667	6.70333	3.12333	8.9	8.05333	7.4	5.58333		25.17	32.4233	29.48	29.8033	30.23	35.33	33.2067	35.395	31.6533			2^-ΔΔCT (LCL)	0.0146336	0.00508936	0.000262179	0.000415859	3.79632e-05	0.00963727	0.000286353	0.00879698
2020	3	1	A	GA	31.85	36.23	34.75	#DIV/0!	#DIV/0!	#DIV/0!	36.6	36.65	36.535			4.38	2.9				4.75	4.8	4.685		35.4833	34.65	33.63		39.29		37.7233		37.69			2^-ΔΔCT (UCL)	8.21319	5.38632	0.318221	1.13346	0.0276688	4.73009	0.188533	5.45333
2020	3	1	A	GA	26.1133	32.08	31.1933	31.4767	33.67	35.745	34.36	34.525	32.3633			5.96667	5.08	5.36333	7.55667	9.63167	8.24667	8.41167	6.25		25.5133	34.0533	33.6633	33.7333	32.6433	34.545	34.3033	35.475	31.54			2^-ΔΔCT (LCI)	0.332049	0.160479	0.00887188	0.0212949	0.000986925	0.20387	0.00706123	0.21023
2020	3	1	A	GA	30.68	33.6967	33.61	35.17	32.8233	35.49	29.1567	37.12	29.6067			3.01667	2.93	4.49	2.14333	4.81	-1.52333	6.44	-1.07333		32.55	34.575	37.45				36.515		35.21			2^-ΔΔCT (UCI)	7.86651	5.22075	0.309087	1.11175	0.0266439	4.51658	0.181185	5.2343
2020	3	1	A	GA	35.4833	#DIV/0!	37.32	#DIV/0!	37.6	#DIV/0!	36.8967	38.65	36.99				1.83667		2.11667		1.41333	3.16667	1.50667		27.005	33.91	32.51	34.0867	31.2967	34.95	34.1067	34.69	31.3167
2020	3	3	A	GA	28.5933	33.1167	33.0167	32.6967	35.8267	35.48	31.2067	34.9	32.2567			4.52333	4.42333	4.10333	7.23333	6.88667	2.61333	6.30667	3.66333		36.8067	35.575	35.21		39.25	35.49	36.3267		33.54
2020	3	3	A	GA	31.0333	35.2133	33.1267	35.4533	36.0267	34.62	33.3667	#DIV/0!	32.5833			4.18	2.09333	4.42	4.99333	3.58667	2.33333		1.55		26.9667	34.0967	34.2967	34.2233	34.5233	37.91	34.3	34.1	32.4533			NET B
2020	3	3	A	GA	31.04	36.3633	35.44	37.0733	36.13	38.75	36.17	#DIV/0!	34.755			5.32333	4.4	6.03333	5.09	7.71	5.13		3.715		27.62	32.47	36.17	34.31	34.1967		35.19	37.97	34.01			COLONY	CYP6P4	CYP6Z1	CYP4G16	CYP9K1	CYP6M2	CYP6P1	GSTE2	CYP6P3
2020	3	3	A	GA	29.2767	33.7567	35.1633	32.8367	36.6433	36.85	32	35.965	34.6767			4.48	5.88667	3.56	7.36667	7.57333	2.72333	6.68833	5.4		36.1667	35.61	37.3		29.69		36.89		37.025			mean	0.995187	0.0484159	-1.67661	-2.57838	-3.00414	1.03252	-0.691222	-0.184906
2020	3	3	A	GA	26.1933	30.18	29.0767	29.4567	29.18	33.9433	29.3533	31.705	27.6167			3.98667	2.88333	3.26333	2.98667	7.75	3.16	5.51167	1.42333		35.0867	31.95	34.63		38.99		37.5833		35.62			stdev	3.12197	2.59265	3.69547	2.74029	2.62761	2.28133	2.88452	3.42576
2020	3	3	A	GA	31.0733	34.2033	32.73	34.64	34.7033	35.9967	33.39	#DIV/0!	33.2033			3.13	1.65667	3.56667	3.63	4.92333	2.31667		2.13		29.755	37.65	35.435	33.37	31.66		35.6267	38.28	35.6133			N	0	28	28	28	28
2020	3	3	A	GA	31.5233	33.32	34.7967	35.6067	34.0867	36.7967	32.67	36.24	31.4867			1.79667	3.27333	4.08333	2.56333	5.27333	1.14667	4.71667	-0.0366667		36.58	34.435	33.53				36.47		37.855
2020	3	1	B	GA	32.5567	32.44	37.44	36.5	#DIV/0!	#DIV/0!	35.9533	35.845	34.49			-0.116667	4.88333	3.94333			3.39667	3.28833	1.93333		36.91	32.98	35.08	33.82			36.3633		33.92			WILD	CYP6P4	CYP6Z1	CYP4G16	CYP9K1	CYP6M2	CYP6P1	GSTE2	CYP6P3
2020	3	1	B	GA	27.005	33.91	32.51	34.0867	31.2967	34.95	34.1067	34.69	31.3167			6.905	5.505	7.08167	4.29167	7.945	7.10167	7.685	4.31167		36.4733	34.885	35.765		39.54		35.74		33.275			mean	3.24226	2.67632	4.0448	2.91778	6.56254	3.0112	6.36265	2.03354
2020	3	1	B	GA	36.1667	35.61	37.3	#DIV/0!	29.69	#DIV/0!	36.89	#DIV/0!	37.025			-0.556667	1.13333		-6.47667		0.723333		0.858333		27.2	34.38	32.225	33.1533	31.67	36.9133	33.24	33.735	31.9467			stdev	4.18333	4.4287	4.38622	5.9913	4.09636	4.20753	4.27922	4.42487
2020	3	1	B	GA	35.0867	31.95	34.63	#DIV/0!	38.99	#DIV/0!	37.5833	#DIV/0!	35.62			-3.13667	-0.456667		3.90333		2.49667		0.533333		25.32	34.25	32.705	32.85	31.9267	37.715	32.8	35.25	32.9767			N	0	26	26	26	26
2020	3	1	B	GA	36.91	32.98	35.08	33.82	#DIV/0!	#DIV/0!	36.3633	#DIV/0!	33.92			-3.93	-1.83	-3.09			-0.546667		-2.99		30.3533	34.285	36.18				35.8833		37.51
2020	3	1	B	GA	36.4733	34.885	35.765	#DIV/0!	39.54	#DIV/0!	35.74	#DIV/0!	33.275			-1.58833	-0.708333		3.06667		-0.733333		-3.19833		34.8867	34.69	36.2		31.86	37.58	36.5667	36.72	34.72
2020	3	6	B	GA	28.0433	33.37	32.2367	34.3767	29.885	37.09	33.5733	38.8	32.6133			5.32667	4.19333	6.33333	1.84167	9.04667	5.53	10.7567	4.57		28.0433	33.37	32.2367	34.3767	29.885	37.09	33.5733	38.8	32.6133			Wild vs Colony	CYP6P4	CYP6Z1	CYP4G16	CYP9K1	CYP6M2	CYP6P1	GSTE2	CYP6P3
2020	3	6	B	GA	35.36	#DIV/0!	#DIV/0!	#DIV/0!	31	#DIV/0!	36.64	39.15	35.6167						-4.36		1.28	3.79	0.256667		31.7067	33.55	34.91	38.6	29.89	37.1	36.0133		34.3			ΔΔCT	2.24707	2.62791	5.72141	5.49615	9.56668	1.97868	7.05387	2.21845
2020	3	6	B	GA	34.9833	35.045	36.035	#DIV/0!	34.9	38.51	36.0133	#DIV/0!	35.8233			0.0616667	1.05167		-0.0833333	3.52667	1.03		0.84		36.635	36.02	34.83		35.14	36.72	36.4767	35.62	35.3			ΔΔCT+stdev	6.43041	7.05661	10.1076	11.4875	13.663	6.18621	11.3331	6.64332
2020	3	6	B	GA	28.88	33.3967	33.26	35.5167	29.93	35.93	36.29	35.76	32.63			4.51667	4.38	6.63667	1.05	7.05	7.41	6.88	3.75		34.65	33.04	34.04		17.83		36.975		34.42			ΔΔCT-stdev	-1.93626	-1.80079	1.3352	-0.495143	5.47033	-2.22884	2.77466	-2.20642
2020	3	3	B	GA	29.4767	34.6533	32.72	32.4367	34.2033	#DIV/0!	35.7033	33.93	32.3633			5.17667	3.24333	2.96	4.72667		6.22667	4.45333	2.88667		34.705	36.91					36.8633		36.045			2^-ΔΔCT	0.210651	0.161779	0.0189532	0.0221561	0.00131869	0.253722	0.00752614	0.214873
2020	3	3	B	GA	28.4233	33.7633	33.8167	35.3967	30.6167	39.85	33.87	34.425	31.82			5.34	5.39333	6.97333	2.19333	11.4267	5.44667	6.00167	3.39667		35.36				31		36.64	39.15	35.6167			2^-ΔΔCT (LCL)	0.0115946	0.0075119	0.000906361	0.000348283	7.70931e-05	0.013733	0.000387614	0.0100037
2020	3	3	B	GA	26.0967	30.3467	29.92	31.1267	29.85	33.3067	28.7867	31.8	28.2667			4.25	3.82333	5.03	3.75333	7.21	2.69	5.70333	2.17		31.7867	35.0433	33.47		35.91		36.5533	35.18	36.27			2^-ΔΔCT (UCL)	3.82713	3.48412	0.396338	1.40946	0.0225563	4.68758	0.146132	4.6153
2020	3	3	B	GA	35.1567	37.6667	#DIV/0!	37.735	#DIV/0!	#DIV/0!	36.2067	#DIV/0!	34.84			2.51		2.57833			1.05		-0.316667		34.9833	35.045	36.035		34.9	38.51	36.0133		35.8233			2^-ΔΔCT (LCI)	0.199057	0.154267	0.0180469	0.0218078	0.00124159	0.239989	0.00713853	0.204869
2020	3	3	B	GA	31.8633	36.7533	#DIV/0!	36.49	#DIV/0!	#DIV/0!	36.4333	#DIV/0!	37.915			4.89		4.62667			4.57		6.05167		35.0667	32.5	35.41	34.37			37.4133	35.21	34.49			2^-ΔΔCT (UCI)	3.61648	3.32234	0.377385	1.3873	0.0212376	4.43386	0.138606	4.40042
2020	3	3	B	GA	29.2833	33.45	32.74	32.59	36.21	35.63	31.43	35.89	31.1033			4.16667	3.45667	3.30667	6.92667	6.34667	2.14667	6.60667	1.82		35.89	34.89		35	35		36.7633		34.45
2020	3	3	B	GA	30.6967	33.1033	32.63	36.27	32.71	36.7567	32.0267	36.36	31.6167			2.40667	1.93333	5.57333	2.01333	6.06	1.33	5.66333	0.92		32.8833	35.775	38.03				37.55		36.315
2020	3	3	B	GA	28.8667	32.6067	30.42	32.2533	32.54	32.7767	31.9533	35.755	30.4967			3.74	1.55333	3.38667	3.67333	3.91	3.08667	6.88833	1.63		36.1467	33.52	35.75		38.6		36.715		37.775
2020	3	2	B	GA	33.2967	35.7667	33.9467	#DIV/0!	36.8133	37.195	34.8033	#DIV/0!	32.9833			2.47	0.65		3.51667	3.89833	1.50667		-0.313333		34.0567	35.58	34.18		37.37		36.815		34.98
2020	3	2	B	GA	25.13	30.88	29.5633	31.3533	31.1767	32.25	27.74	32.34	28.4867			5.75	4.43333	6.22333	6.04667	7.12	2.61	7.21	3.35667		31.9367	36.075	35.27				37.4833		36.64
2020	3	2	B	GA	27.2567	31.5467	30.4167	30.0067	31.0233	33.7833	30.46	34.23	29.4933			4.29	3.16	2.75	3.76667	6.52667	3.20333	6.97333	2.23667		26.81	33.2233	31.82	32.69	31.7567	38.09	35.5767	35.8	32.1133			NET C
2020	3	2	B	GA	28.2633	31.01	30.87	32.1367	31.35	33.3167	28.9567	34.935	28.3267			2.74667	2.60667	3.87333	3.08667	5.05333	0.693333	6.67167	0.0633333		35.41	33.14	35.92				35.8		33.31			COLONY	CYP6P4	CYP6Z1	CYP4G16	CYP9K1	CYP6M2	CYP6P1	GSTE2	CYP6P3
2020	3	2	B	GA	35.9567	36.18	37.81	36.66	38.5667	#DIV/0!	34.23	#DIV/0!	34.9433			0.223333	1.85333	0.703333	2.61		-1.72667		-1.01333		36.58				30.86		36.7567		34.48			mean	0.995187	0.0484159	-1.67661	-2.57838	-3.00414	1.03252	-0.691222	-0.184906
2020	3	2	B	GA	29.0833	32.4633	29.7067	31.5367	31.4567	37.0267	30.9767	35.145	30.94			3.38	0.623333	2.45333	2.37333	7.94333	1.89333	6.06167	1.85667		36.93	35.06			39.42		35.4267	36.27	35.08			stdev	3.12197	2.59265	3.69547	2.74029	2.62761	2.28133	2.88452	3.42576
2020	3	2	B	GA	27.3967	31.8333	30.2133	32.15	31.7533	30.6767	29.5867	32.385	28.85			4.43667	2.81667	4.75333	4.35667	3.28	2.19	4.98833	1.45333		35.8567	35.6067	37.04		36.89		36.03	33.99	34.34			N	0	27	27	27	27
2020	3	2	B	GA	23.5767	29.9633	27.6467	29.2	28.1433	29.9033	28.3133	29.89	27.71			6.38667	4.07	5.62333	4.56667	6.32667	4.73667	6.31333	4.13333		27.49	31.9433	30.6033	32.7867	30.8433	34.965	34.5433	34.875	30.3667
2020	3	2	B	GA	26.7833	32.0433	29.53	31.7467	30.7967	32.7467	30.0033	33.84	29.6067			5.26	2.74667	4.96333	4.01333	5.96333	3.22	7.05667	2.82333		28.88	33.3967	33.26	35.5167	29.93	35.93	36.29	35.76	32.63			WILD	CYP6P4	CYP6Z1	CYP4G16	CYP9K1	CYP6M2	CYP6P1	GSTE2	CYP6P3
2020	3	2	B	GA	20.4	26.7867	23.8567	22.64	24.28	27.8067	26.98	28.66	26.35			6.38667	3.45667	2.24	3.88	7.40667	6.58	8.26	5.95		25.7233	33.28	30.9533	31.2233	32.1867	37.1433	33.5267	35.985	30.9533			mean	2.11437	2.85655	3.21533	3.38218	6.12683	2.85469	5.75033	2.32187
2020	3	2	B	GA	22.9467	28.69	24.29	25.9967	27.2233	30.24	28.0667	32.61	28.6867			5.74333	1.34333	3.05	4.27667	7.29333	5.12	9.66333	5.74		25.9	31.99	31.7467	32.1733	30.88	38.28	33.9833	33.05	30.5367			stdev	4.33747	4.35401	4.14179	5.01245	4.38093	4.1245	4.35608	4.5124
2020	3	2	B	GA	31.61	36.08	33.855	36.6867	36.4567	#DIV/0!	35.3667	35.7	34.73			4.47	2.245	5.07667	4.84667		3.75667	4.09	3.12		31.7167	34.755	34.755				37.41	35.39	37.19			N	0	13	13	13	13
2020	3	2	B	GA	30.8567	35.765	37.99	#DIV/0!	#DIV/0!	39.08	37.62	#DIV/0!	34.51			4.90833	7.13333			8.22333	6.76333		3.65333		37.2433	32.97	35.64	34.32	35.47	37.33	36.5267		34.52
2020	3	2	B	GA	29.8767	33.9733	32.7967	33.9467	34.7967	36.1333	31.4533	34.85	32.4667			4.09667	2.92	4.07	4.92	6.25667	1.57667	4.97333	2.59		26.8433	33.8267	32.7267	32.2733	32.11	36.4167	33.61	34.945	33.9867
2020	3	2	C	GA	36.95	35.68	37.52	#DIV/0!	39.89	#DIV/0!	37.1333	#DIV/0!	36.545			-1.27	0.57		2.94		0.183333		-0.405		33.8433	35.635			39.51		37.105		35.84			Wild vs Colony	CYP6P4	CYP6Z1	CYP4G16	CYP9K1	CYP6M2	CYP6P1	GSTE2	CYP6P3
2020	3	2	C	GA	31.8533	34.165	36.135	34.99	37.99	38.24	35.8467	37.77	35.25			2.31167	4.28167	3.13667	6.13667	6.38667	3.99333	5.91667	3.39667		31.5133	32.63	34.68		35.95		36.41		36.56			ΔΔCT	1.11919	2.80813	4.89194	5.96056	9.13098	1.82217	6.44156	2.50678
2020	3	6	C	GA	30.005	35.725	34.665	36.55	37.38	38.19	36.1933	37.015	32.9133			5.72	4.66	6.545	7.375	8.185	6.18833	7.01	2.90833		37.1	37.87			36.01		37.11		37.04			ΔΔCT+stdev	5.45666	7.16215	9.03374	10.973	13.5119	5.94667	10.7976	7.01918
2020	3	6	C	GA	25.32	34.25	32.705	32.85	31.9267	37.715	32.8	35.25	32.9767			8.93	7.385	7.53	6.60667	12.395	7.48	9.93	7.65667		38.48	35.12	35.97		38.37		35.4167		34.59			ΔΔCT-stdev	-3.21828	-1.54588	0.750152	0.948104	4.75005	-2.30232	2.08547	-2.00562
2020	3	1	C	GA	35.89	34.89	#DIV/0!	35	35	#DIV/0!	36.7633	#DIV/0!	34.45			-1		-0.89	-0.89		0.873333		-1.44		30.6367	34.96	34.86	33.7	37.2		36.5067	36.09	34.225			2^-ΔΔCT	0.460353	0.14278	0.0336805	0.0160581	0.00178362	0.282795	0.0115053	0.175948
2020	3	1	C	GA	32.8833	35.775	38.03	#DIV/0!	#DIV/0!	#DIV/0!	37.55	#DIV/0!	36.315			2.89167	5.14667				4.66667		3.43167		35.43	32.81	35.51				36.7533	37.89	33.23			2^-ΔΔCT (LCL)	0.022771	0.00698199	0.00190798	0.000497503	8.56076e-05	0.0162134	0.000561806	0.00770932
2020	3	1	C	GA	36.1467	33.52	35.75	#DIV/0!	38.6	#DIV/0!	36.715	#DIV/0!	37.775			-2.62667	-0.396667		2.45333		0.568333		1.62833		29.4767	34.6533	32.72	32.4367	34.2033		35.7033	33.93	32.3633			2^-ΔΔCT (UCL)	9.3068	2.91982	0.594541	0.518313	0.0371615	4.93252	0.235619	4.01561
2020	3	1	C	GA	26.81	33.2233	31.82	32.69	31.7567	38.09	35.5767	35.8	32.1133			6.41333	5.01	5.88	4.94667	11.28	8.76667	8.99	5.30333		32.63	33.08				38.46	35.3267	34.96	35.735			2^-ΔΔCT (LCI)	0.437582	0.135798	0.0317725	0.0155606	0.00169801	0.266581	0.0109435	0.168238
2020	3	4	C	GA	31.7167	34.755	34.755	#DIV/0!	#DIV/0!	#DIV/0!	37.41	35.39	37.19			3.03833	3.03833				5.69333	3.67333	5.47333		25.94	32.1233	31.1533	34	29.5633	35.03	34.6333	33.14	28.9733			2^-ΔΔCT (UCI)	8.84645	2.77704	0.56086	0.502255	0.0353779	4.64972	0.224114	3.83966
2020	3	4	C	GA	37.2433	32.97	35.64	34.32	35.47	37.33	36.5267	#DIV/0!	34.52			-4.27333	-1.60333	-2.92333	-1.77333	0.0866667	-0.716667		-2.72333		32.53	33.55	33.67	35		35.53	36.1833	35.32	35.855
2020	3	4	C	GA	32.63	33.08	#DIV/0!	#DIV/0!	#DIV/0!	38.46	35.3267	34.96	35.735			0.45				5.83	2.69667	2.33	3.105		34.7767	34.56	35.1		38.93		36.49		33.29
2020	3	4	C	GA	33.4567	35.395	35.76	#DIV/0!	38.42	36.65	32.3667	#DIV/0!	36.625			1.93833	2.30333		4.96333	3.19333	-1.09		3.16833		32.4633	35.31			37.41	37.61	35.6633		35.005
2020	3	4	C	GA	33.7	36.6133	35.8333	36.31	35.96	#DIV/0!	34.87	39.76	36.07			2.91333	2.13333	2.61	2.26		1.17	6.06	2.37		37.3467	33.5					36.3667		33.45
2020	3	4	C	GA	26.92	30.79	30.2533	30.9433	29.5767	33.62	29.81	31.705	29.7967			3.87	3.33333	4.02333	2.65667	6.7	2.89	4.785	2.87667		25.2467	35.9867	33.19	33.7267	33.82	34.4	34.13	33.695	33.5433			NET D
2020	3	5	C	GA	30.14	33.365	32.31	33.7433	32.22	35.3033	30.8833	34.425	29.6267			3.225	2.17	3.60333	2.08	5.16333	0.743333	4.285	-0.513333		34.73	35.8167	36.9533			37.84	36.1133		35.8767			COLONY	CYP6P4	CYP6Z1	CYP4G16	CYP9K1	CYP6M2	CYP6P1	GSTE2	CYP6P3
2020	3	5	C	GA	34.7267	36.025	36.6867	37.365	38.94	36.775	36.295	39.25	35.64			1.29833	1.96	2.63833	4.21333	2.04833	1.56833	4.52333	0.913333		39.005	32.53	34.14				35.54		36.0467			mean	0.995187	0.0484159	-1.67661	-2.57838	-3.00414	1.03252	-0.691222	-0.184906
2020	3	1	D	GA	37.43	34.77	34.98	#DIV/0!	39.9	39.44	35.3	#DIV/0!	36.5967			-2.66	-2.45		2.47	2.01	-2.13		-0.833333		31.3833	35.38	33.455	33.61	35.2833	36.93	35.8933	37.27	34.315			stdev	3.12197	2.59265	3.69547	2.74029	2.62761	2.28133	2.88452	3.42576
2020	3	1	D	GA	33.9933	34.74	35.28	#DIV/0!	#DIV/0!	#DIV/0!	35.17	#DIV/0!	33.27			0.746667	1.28667				1.17667		-0.723333		28.4233	33.7633	33.8167	35.3967	30.6167	39.85	33.87	34.425	31.82			N	0	0	0	0	0
2020	3	2	D	GA	25.17	32.4233	29.48	29.8033	30.23	35.33	33.2067	35.395	31.6533			7.25333	4.31	4.63333	5.06	10.16	8.03667	10.225	6.48333		30.5467	35.025	34.005	37	33.96		35.5733	37.8	34.56
2020	3	2	D	GA	36.8067	35.575	35.21	#DIV/0!	39.25	35.49	36.3267	#DIV/0!	33.54			-1.23167	-1.59667		2.44333	-1.31667	-0.48		-3.26667		25.2567	31.89	30.5167	31.2967	30.125	32.325	34.5133	33.67	29.54
2020	3	2	D	GA	26.9667	34.0967	34.2967	34.2233	34.5233	37.91	34.3	34.1	32.4533			7.13	7.33	7.25667	7.55667	10.9433	7.33333	7.13333	5.48667		25.2967	31.91	28.7567	30.7467	28.7767	37.45	33.9433	32.87	29.2067			WILD	CYP6P4	CYP6Z1	CYP4G16	CYP9K1	CYP6M2	CYP6P1	GSTE2	CYP6P3
2020	3	2	D	GA	27.62	32.47	36.17	34.31	34.1967	#DIV/0!	35.19	37.97	34.01			4.85	8.55	6.69	6.57667		7.57	10.35	6.39		29.5967	34.48	33.3167	35.765	33.16	36.8467	34.2933	35.895	32.9167			mean	3.22063	2.83167	4.60045	4.07111	6.12875	4.50657	6.36347	2.9552
2020	3	5	D	GA	30.3533	34.285	36.18	#DIV/0!	#DIV/0!	#DIV/0!	35.8833	#DIV/0!	37.51			3.93167	5.82667				5.53		7.15667		29.0967	34.1033	33.7533	35.845	30.8	37.92	35.98	34.945	33.4167			stdev	4.11355	4.3421	4.40926	5.01235	4.52708	4.06959	4.21838	4.45213
2020	3	5	D	GA	34.8867	34.69	36.2	#DIV/0!	31.86	37.58	36.5667	36.72	34.72			-0.196667	1.31333		-3.02667	2.69333	1.68	1.83333	-0.166667		35.5333	33.36				32.06	34.28	36.64	34.71			N	0	0	0	0	0
2020	3	5	D	GA	27.49	31.9433	30.6033	32.7867	30.8433	34.965	34.5433	34.875	30.3667			4.45333	3.11333	5.29667	3.35333	7.475	7.05333	7.385	2.87667		35.02	35.3667	34.51				36.88	35.4	37.28
2020	3	6	D	GA	32.53	33.55	33.67	35	#DIV/0!	35.53	36.1833	35.32	35.855			1.02	1.14	2.47		3	3.65333	2.79	3.325		33.4567	35.395	35.76		38.42	36.65	32.3667		36.625
2020	3	6	D	GA	25.2967	31.91	28.7567	30.7467	28.7767	37.45	33.9433	32.87	29.2067			6.61333	3.46	5.45	3.48	12.1533	8.64667	7.57333	3.91		33.7	36.6133	35.8333	36.31	35.96		34.87	39.76	36.07			Wild vs Colony	CYP6P4	CYP6Z1	CYP4G16	CYP9K1	CYP6M2	CYP6P1	GSTE2	CYP6P3
2020	3	6	D	GA	29.5967	34.48	33.3167	35.765	33.16	36.8467	34.2933	35.895	32.9167			4.88333	3.72	6.16833	3.56333	7.25	4.69667	6.29833	3.32		37.38	32.68	35.44		33		36.7133		33.66			ΔΔCT	0.0986504	0.23902	0.904988	1.33082	3.50114	2.22524	3.47896	-0.470564
2020	3	6	D	GA	35.7233	32.9	35.51	34.56	#DIV/0!	#DIV/0!	36.5367	36.54	35.38			-2.82333	-0.213333	-1.16333			0.813333	0.816667	-0.343333		35.7233	32.9	35.51	34.56			36.5367	36.54	35.38			ΔΔCT+stdev	4.2122	4.58112	5.31425	6.34317	8.02822	6.29482	7.69734	3.98156
2020	3	4	D	GA	29.11	#DIV/0!	#DIV/0!	#DIV/0!	#DIV/0!	#DIV/0!	36.525	#DIV/0!	36.63								7.415		7.52		34.6967	33.22	35.62		39.79		37.41		34.41			ΔΔCT-stdev	-4.0149	-4.10308	-3.50427	-3.68153	-1.02594	-1.84435	-0.739427	-4.92269
2020	3	4	D	GA	23.5167	27.9233	25.6233	28.5633	27.7767	28.1767	28.05	29.925	24.08			4.40667	2.10667	5.04667	4.26	4.66	4.53333	6.40833	0.563333		28.6	35.2933	35.1567	35.3033	31.7233	37.5	36.6533	36	34.1833			2^-ΔΔCT	0.933906	0.847321	0.534037	0.397542	0.0883184	0.213864	0.0896871	1.38565
2020	3	4	D	GA	27.93	34.5067	31.7767	32.26	35.0467	34.8433	35.9833	37.505	34.6467			6.57667	3.84667	4.33	7.11667	6.91333	8.05333	9.575	6.71667		31.85	36.23	34.75				36.6	36.65	36.535			2^-ΔΔCT (LCL)	0.0539511	0.0417778	0.0251334	0.0123173	0.00383058	0.0127371	0.00481804	0.0633039
2020	3	4	D	GA	26.8567	33.4333	30.42	31.2833	32.8567	34.46	29.8867	32.83	28.68			6.57667	3.56333	4.42667	6	7.60333	3.03	5.97333	1.82333		26.1133	32.08	31.1933	31.4767	33.67	35.745	34.36	34.525	32.3633			2^-ΔΔCT (UCL)	16.1661	17.185	11.3473	12.8307	2.03628	3.59091	1.66951	30.3303
2020	3	6	E	GA	32.9333	32.89	35.14	34.46	#DIV/0!	38.77	37.2267	#DIV/0!	33.33			-0.0433333	2.20667	1.52667		5.83667	4.29333		0.396667		30.68	33.6967	33.61	35.17	32.8233	35.49	29.1567	37.12	29.6067			2^-ΔΔCT (LCI)	0.879955	0.805543	0.508904	0.385225	0.0844878	0.201127	0.0848691	1.32235
2020	3	2	E	GA	24.06	33.1	26.52	28.5033	29.39	36.1	32.8633	33.49	31.6533			9.04	2.46	4.44333	5.33	12.04	8.80333	9.43	7.59333		35.4833		37.32		37.6		36.8967	38.65	36.99			2^-ΔΔCT (UCI)	15.2322	16.3377	10.8132	12.4332	1.94796	3.37705	1.57983	28.9447
2020	3	2	E	GA	35.55	34	35.825	#DIV/0!	#DIV/0!	33.32	36.0067	38.83	33.39			-1.55	0.275			-2.23	0.456667	3.28	-2.16		28.5967	32.0767	30.6167	34.45	31.4833	35.11	29.4167	37.985	31.3967
2020	3	4	E	GA	30.7567	36.1	35.54	35.535	34.2	37.575	35.8233	36.39	34.9767			5.34333	4.78333	4.77833	3.44333	6.81833	5.06667	5.63333	4.22		31.3967	33.9667	33.995	36.0733	34.5567	37.05	30.33	35.98	30.6167
2020	3	3	E	GA	36.635	36.02	34.83	#DIV/0!	35.14	36.72	36.4767	35.62	35.3			-0.615	-1.805		-1.495	0.085	-0.158333	-1.015	-1.335		26.0967	30.3467	29.92	31.1267	29.85	33.3067	28.7867	31.8	28.2667
2020	3	3	E	GA	34.0567	35.58	34.18	#DIV/0!	37.37	#DIV/0!	36.815	#DIV/0!	34.98			1.52333	0.123333		3.31333		2.75833		0.923333		35.1567	37.6667		37.735			36.2067		34.84
2020	3	3	E	GA	31.9367	36.075	35.27	#DIV/0!	#DIV/0!	#DIV/0!	37.4833	#DIV/0!	36.64			4.13833	3.33333				5.54667		4.70333		31.8633	36.7533		36.49			36.4333		37.915			NET E
2020	3	3	E	GA	36.58	#DIV/0!	#DIV/0!	#DIV/0!	30.86	#DIV/0!	36.7567	#DIV/0!	34.48						-5.72		0.176667		-2.1		29.2833	33.45	32.74	32.59	36.21	35.63	31.43	35.89	31.1033			COLONY	CYP6P4	CYP6Z1	CYP4G16	CYP9K1	CYP6M2	CYP6P1	GSTE2	CYP6P3
2020	3	3	E	GA	36.93	35.06	#DIV/0!	#DIV/0!	39.42	#DIV/0!	35.4267	36.27	35.08			-1.87			2.49		-1.50333	-0.66	-1.85		30.6967	33.1033	32.63	36.27	32.71	36.7567	32.0267	36.36	31.6167			mean	0.995187	0.0484159	-1.67661	-2.57838	-3.00414	1.03252	-0.691222	-0.184906
2020	3	5	E	GA	26.8433	33.8267	32.7267	32.2733	32.11	36.4167	33.61	34.945	33.9867			6.98333	5.88333	5.43	5.26667	9.57333	6.76667	8.10167	7.14333		28.8667	32.6067	30.42	32.2533	32.54	32.7767	31.9533	35.755	30.4967			stdev	3.12197	2.59265	3.69547	2.74029	2.62761	2.28133	2.88452	3.42576
2020	3	5	E	GA	33.8433	35.635	#DIV/0!	#DIV/0!	39.51	#DIV/0!	37.105	#DIV/0!	35.84			1.79167			5.66667		3.26167		1.99667		26.92	30.79	30.2533	30.9433	29.5767	33.62	29.81	31.705	29.7967
2020	3	5	E	GA	31.5133	32.63	34.68	#DIV/0!	35.95	#DIV/0!	36.41	#DIV/0!	36.56			1.11667	3.16667		4.43667		4.89667		5.04667		29.53	33.4633	33.8033	34.125	35.4133	36.29	34.13	35.62	32.21
2020	3	5	E	GA	25.94	32.1233	31.1533	34	29.5633	35.03	34.6333	33.14	28.9733			6.18333	5.21333	8.06	3.62333	9.09	8.69333	7.2	3.03333		35.28	35.67	37.36		39.035		37.56	38.79	33.68			WILD	CYP6P4	CYP6Z1	CYP4G16	CYP9K1	CYP6M2	CYP6P1	GSTE2	CYP6P3
2020	3	5	E	GA	30.5467	35.025	34.005	37	33.96	#DIV/0!	35.5733	37.8	34.56			4.47833	3.45833	6.45333	3.41333		5.02667	7.25333	4.01333		30.6533	33.8967	33.56	35.775	33.68	39.12	30.5267	35.745	30.46			mean	3.17511	2.8475	3.88306	3.33179	6.21132	3.47887	5.62373	2.281
2020	3	5	E	GA	25.2567	31.89	30.5167	31.2967	30.125	32.325	34.5133	33.67	29.54			6.63333	5.26	6.04	4.86833	7.06833	9.25667	8.41333	4.28333		31.6433	33.1167	34.56	38.535	36.4367	36.4933	31.9967	36.93	33.0667			stdev	4.08096	4.57366	4.51998	4.65662	4.16222	4.48682	4.00975	4.44268
2020	3	5	E	GA	37.38	32.68	35.44	#DIV/0!	33	#DIV/0!	36.7133	#DIV/0!	33.66			-4.7	-1.94		-4.38		-0.666667		-3.72		32.3667	34.27	36.3233	35.23	33.8367		30.7733	36.54	31.8367			N	0	0	0	0	0
2020	3	5	E	GA	29.53	33.4633	33.8033	34.125	35.4133	36.29	34.13	35.62	32.21			3.93333	4.27333	4.595	5.88333	6.76	4.6	6.09	2.68		24.8667	29.3167	27.73	28.5833	29.1233	31.0933	29.79	34.235	29.17
2020	3	5	E	GA	35.28	35.67	37.36	#DIV/0!	39.035	#DIV/0!	37.56	38.79	33.68			0.39	2.08		3.755		2.28	3.51	-1.6		27.78	32.5	32.14	33.1867	34.1533	33.09	30.9433	35.88	29.66
2020	3	5	E	GA	30.6533	33.8967	33.56	35.775	33.68	39.12	30.5267	35.745	30.46			3.24333	2.90667	5.12167	3.02667	8.46667	-0.126667	5.09167	-0.193333		29.4667	33.2133	33.34	33.0767	33.4633	35.9667	31.4633	34.785	32.9167			Wild vs Colony	CYP6P4	CYP6Z1	CYP4G16	CYP9K1	CYP6M2	CYP6P1	GSTE2	CYP6P3
2020	3	1	E	GA	30.9267	36.025	38.03	#DIV/0!	39.24	#DIV/0!	37.1867	#DIV/0!	#DIV/0!			5.09833	7.10333		8.31333		6.26				29.11						36.525		36.63			ΔΔCT	2.17992	2.79908	5.55967	5.91017	9.21546	2.44636	6.31495	2.46591
2020	3	1	E	GA	26.5533	30.1633	29.9367	30.6467	30.65	33.94	28.8933	33.2	28.9933			3.61	3.38333	4.09333	4.09667	7.38667	2.34	6.64667	2.44		28.5933	33.1167	33.0167	32.6967	35.8267	35.48	31.2067	34.9	32.2567			ΔΔCT+stdev	6.26088	7.37274	10.0796	10.5668	13.3777	6.93317	10.3247	6.90859
2020	3	1	E	GA	25.4233	31.3533	27.69	25.88	27.7367	31.9067	29.0667	32.25	30.6167			5.93	2.26667	0.456667	2.31333	6.48333	3.64333	6.82667	5.19333		31.0333	35.2133	33.1267	35.4533	36.0267	34.62	33.3667		32.5833			ΔΔCT-stdev	-1.90103	-1.77457	1.03969	1.25355	5.05324	-2.04046	2.30521	-1.97678
2020	3	1	E	GA	29.37	35.8267	35.3067	35.2767	37.8967	38.99	33.0867	36.74	32.0533			6.45667	5.93667	5.90667	8.52667	9.62	3.71667	7.37	2.68333		33.2967	35.7667	33.9467		36.8133	37.195	34.8033		32.9833			2^-ΔΔCT	0.220687	0.143678	0.0212018	0.0166288	0.00168217	0.183474	0.0125606	0.181004
2020	3	1	E	GA	36.57	37.42	37.775	#DIV/0!	#DIV/0!	#DIV/0!	37.3	#DIV/0!	37.315			0.85	1.205				0.73		0.745		30.9267	36.025	38.03		39.24		37.1867					2^-ΔΔCT (LCL)	0.0130403	0.00603371	0.000924112	0.000659294	9.39546e-05	0.0081829	0.000779751	0.00832354
2020	3	1	E	GA	30.5733	36.475	35.59	#DIV/0!	#DIV/0!	39.32	36.68	38.2	36.96			5.90167	5.01667			8.74667	6.10667	7.62667	6.38667		23.5167	27.9233	25.6233	28.5633	27.7767	28.1767	28.05	29.925	24.08			2^-ΔΔCT (UCL)	3.73481	3.42136	0.486432	0.419414	0.0301178	4.11377	0.202332	3.93613
2020	3	1	E	GA	22.4067	28.1267	24.34	22.94	25.7433	28.2767	27.07	28.835	27.2567			5.72	1.93333	0.533333	3.33667	5.87	4.66333	6.42833	4.85		25.13	30.88	29.5633	31.3533	31.1767	32.25	27.74	32.34	28.4867			2^-ΔΔCT (LCI)	0.207647	0.137645	0.0202777	0.0159695	0.00158822	0.175291	0.0117808	0.172681
2020	3	1	E	GA	34.22	35.19	34.85	36.44	38.255	#DIV/0!	35.63	#DIV/0!	36.59			0.97	0.63	2.22	4.035		1.41		2.37		27.2567	31.5467	30.4167	30.0067	31.0233	33.7833	30.46	34.23	29.4933			2^-ΔΔCT (UCI)	3.51412	3.27769	0.46523	0.402785	0.0284356	3.9303	0.189771	3.75512
2020	3	1	E	GA	30.6467	33.6133	34.51	33.9133	34.0933	38.42	32.04	35.64	30.9833			2.96667	3.86333	3.26667	3.44667	7.77333	1.39333	4.99333	0.336667		26.5533	30.1633	29.9367	30.6467	30.65	33.94	28.8933	33.2	28.9933
2020	3	1	E	GA	25.93	32.05	27.0267	26	29.05	28.7767	30.5833	32.045	31.26			6.12	1.09667	0.07	3.12	2.84667	4.65333	6.115	5.33		25.4233	31.3533	27.69	25.88	27.7367	31.9067	29.0667	32.25	30.6167
2020	3	1	E	GA	28.3467	30.91	32.3567	32.7633	32.72	29.44	30.53	32.87	31.6133			2.56333	4.01	4.41667	4.37333	1.09333	2.18333	4.52333	3.26667		29.37	35.8267	35.3067	35.2767	37.8967	38.99	33.0867	36.74	32.0533
2020	3	1	E	GA	28.98	32.0267	30.5867	31.4633	31.1233	33.6667	30.2967	34.22	30.7333			3.04667	1.60667	2.48333	2.14333	4.68667	1.31667	5.24	1.75333		36.57	37.42	37.775				37.3		37.315
2020	3	1	F	GA	37.2533	34.67	33.74	#DIV/0!	#DIV/0!	#DIV/0!	36.785	#DIV/0!	34.5			-2.58333	-3.51333				-0.468333		-2.75333		30.5733	36.475	35.59			39.32	36.68	38.2	36.96			NET F
2020	3	1	F	GA	31.21	35.7467	35.1567	36.035	33.845	38.095	35.5167	#DIV/0!	34.6033			4.53667	3.94667	4.825	2.635	6.885	4.30667		3.39333		31.04	36.3633	35.44	37.0733	36.13	38.75	36.17		34.755			COLONY	CYP6P4	CYP6Z1	CYP4G16	CYP9K1	CYP6M2	CYP6P1	GSTE2	CYP6P3
2020	3	1	F	GA	28.765	39.97	#DIV/0!	37.72	32.825	#DIV/0!	37.5167	#DIV/0!	34.3233			11.205		8.955	4.06		8.75167		5.55833		29.2767	33.7567	35.1633	32.8367	36.6433	36.85	32	35.965	34.6767			mean	0.995187	0.0484159	-1.67661	-2.57838	-3.00414	1.03252	-0.691222	-0.184906
2020	3	1	F	GA	25.5267	33.18	28	27.96	29.2	31.54	33.47	31.72	32.74			7.65333	2.47333	2.43333	3.67333	6.01333	7.94333	6.19333	7.21333		26.1933	30.18	29.0767	29.4567	29.18	33.9433	29.3533	31.705	27.6167			stdev	3.12197	2.59265	3.69547	2.74029	2.62761	2.28133	2.88452	3.42576
2020	3	5	F	GA	32.0333	33.46	#DIV/0!	#DIV/0!	#DIV/0!	#DIV/0!	35.58	#DIV/0!	#DIV/0!			1.42667					3.54667				31.0733	34.2033	32.73	34.64	34.7033	35.9967	33.39		33.2033
2020	3	3	F	GA	25.5133	34.0533	33.6633	33.7333	32.6433	34.545	34.3033	35.475	31.54			8.54	8.15	8.22	7.13	9.03167	8.79	9.96167	6.02667		30.14	33.365	32.31	33.7433	32.22	35.3033	30.8833	34.425	29.6267
2020	3	3	F	GA	32.55	34.575	37.45	#DIV/0!	#DIV/0!	#DIV/0!	36.515	#DIV/0!	35.21			2.025	4.9				3.965		2.66		28.1033	35.28	32.0067	31.05	32.9167	36.0267	34.61	35.87	34.0667			WILD	CYP6P4	CYP6Z1	CYP4G16	CYP9K1	CYP6M2	CYP6P1	GSTE2	CYP6P3
2020	3	3	F	GA	27.2	34.38	32.225	33.1533	31.67	36.9133	33.24	33.735	31.9467			7.18	5.025	5.95333	4.47	9.71333	6.04	6.535	4.74667		22.4067	28.1267	24.34	22.94	25.7433	28.2767	27.07	28.835	27.2567			mean	2.81808	2.47632	4.60389	4.02932	6.32509	2.79066	5.40319	2.01375
2020	3	4	F	GA	34.705	36.91	#DIV/0!	#DIV/0!	#DIV/0!	#DIV/0!	36.8633	#DIV/0!	36.045			2.205					2.15833		1.34		34.22	35.19	34.85	36.44	38.255		35.63		36.59			stdev	4.43848	5.2709	5.20201	5.16362	4.94402	4.74853	4.43586	4.77009
2020	3	4	F	GA	35.0667	32.5	35.41	34.37	#DIV/0!	#DIV/0!	37.4133	35.21	34.49			-2.56667	0.343333	-0.696667			2.34667	0.143333	-0.576667		28.2633	31.01	30.87	32.1367	31.35	33.3167	28.9567	34.935	28.3267			N	0	0	0	0	0
2020	3	4	F	GA	35.8567	35.6067	37.04	#DIV/0!	36.89	#DIV/0!	36.03	33.99	34.34			-0.25	1.18333		1.03333		0.173333	-1.86667	-1.51667		35.9567	36.18	37.81	36.66	38.5667		34.23		34.9433
2020	3	2	F	GA	25.9	31.99	31.7467	32.1733	30.88	38.28	33.9833	33.05	30.5367			6.09	5.84667	6.27333	4.98	12.38	8.08333	7.15	4.63667		29.0833	32.4633	29.7067	31.5367	31.4567	37.0267	30.9767	35.145	30.94
2020	3	2	F	GA	38.48	35.12	35.97	#DIV/0!	38.37	#DIV/0!	35.4167	#DIV/0!	34.59			-3.36	-2.51		-0.11		-3.06333		-3.89		27.3967	31.8333	30.2133	32.15	31.7533	30.6767	29.5867	32.385	28.85			Wild vs Colony	CYP6P4	CYP6Z1	CYP4G16	CYP9K1	CYP6M2	CYP6P1	GSTE2	CYP6P3
2020	3	2	F	GA	30.6367	34.96	34.86	33.7	37.2	#DIV/0!	36.5067	36.09	34.225			4.32333	4.22333	3.06333	6.56333		5.87	5.45333	3.58833		23.5767	29.9633	27.6467	29.2	28.1433	29.9033	28.3133	29.89	27.71			ΔΔCT	1.82289	2.42791	6.2805	6.60769	9.32923	1.75814	6.09441	2.19866
2020	3	2	F	GA	35.43	32.81	35.51	#DIV/0!	#DIV/0!	#DIV/0!	36.7533	37.89	33.23			-2.62	0.08				1.32333	2.46	-2.2		27.3333	31.1333	30.31	31.63	31.03	32.8933	30.2867	32.4	28.2033			ΔΔCT+stdev	6.26137	7.69881	11.4825	11.7713	14.2733	6.50667	10.5303	6.96874
2020	3	2	F	GA	34.73	35.8167	36.9533	#DIV/0!	#DIV/0!	37.84	36.1133	#DIV/0!	35.8767			1.08667	2.22333			3.11	1.38333		1.14667		26.09	32.5633	30.7	31.73	33.9167	35.3733	29.12	32.16	31.9533			ΔΔCT-stdev	-2.61558	-2.843	1.07849	1.44407	4.38521	-2.99038	1.65855	-2.57143
2020	3	2	F	GA	39.005	32.53	34.14	#DIV/0!	#DIV/0!	#DIV/0!	35.54	#DIV/0!	36.0467			-6.475	-4.865				-3.465		-2.95833		34.13	36.95	37.96				36.2567		36.79			2^-ΔΔCT	0.282653	0.185835	0.0128641	0.0102538	0.00155461	0.295629	0.0146352	0.217841
2020	3	2	F	GA	31.3833	35.38	33.455	33.61	35.2833	36.93	35.8933	37.27	34.315			3.99667	2.07167	2.22667	3.9	5.54667	4.51	5.88667	2.93167		26.7833	32.0433	29.53	31.7467	30.7967	32.7467	30.0033	33.84	29.6067			2^-ΔΔCT (LCL)	0.0130359	0.00481312	0.000349477	0.000286075	5.05037e-05	0.0109976	0.000676194	0.0079836
2020	3	2	F	GA	35.5333	33.36	#DIV/0!	#DIV/0!	#DIV/0!	32.06	34.28	36.64	34.71			-2.17333				-3.47333	-1.25333	1.10667	-0.823333		20.4	26.7867	23.8567	22.64	24.28	27.8067	26.98	28.66	26.35			2^-ΔΔCT (UCL)	6.1287	7.1751	0.473525	0.367529	0.0478543	7.94686	0.316758	5.944
2020	3	2	F	GA	35.02	35.3667	34.51	#DIV/0!	#DIV/0!	#DIV/0!	36.88	35.4	37.28			0.346667	-0.51				1.86	0.38	2.26		22.9467	28.69	24.29	25.9967	27.2233	30.24	28.0667	32.61	28.6867			2^-ΔΔCT (LCI)	0.269618	0.181022	0.0125147	0.00996775	0.00150411	0.284631	0.013959	0.209857
2020	3	2	F	GA	28.5967	32.0767	30.6167	34.45	31.4833	35.11	29.4167	37.985	31.3967			3.48	2.02	5.85333	2.88667	6.51333	0.82	9.38833	2.8		26.9867	32.05	29.6867	31.1933	31.2167	34.55	28.46	35.235	29.74			2^-ΔΔCT (UCI)	5.84605	6.98926	0.460661	0.357275	0.0462997	7.65123	0.302123	5.72616
2020	3	2	F	GA	31.3967	33.9667	33.995	36.0733	34.5567	37.05	30.33	35.98	30.6167			2.57	2.59833	4.67667	3.16	5.65333	-1.06667	4.58333	-0.78		24.73	29.4633	26.8667	30.05	27.5367	30.3167	29.3333	32.23	27.73
2020	3	6	F	GA	31.6433	33.1167	34.56	38.535	36.4367	36.4933	31.9967	36.93	33.0667			1.47333	2.91667	6.89167	4.79333	4.85	0.353333	5.28667	1.42333		30.6467	33.6133	34.51	33.9133	34.0933	38.42	32.04	35.64	30.9833
2020	3	6	F	GA	32.3667	34.27	36.3233	35.23	33.8367	#DIV/0!	30.7733	36.54	31.8367			1.90333	3.95667	2.86333	1.47		-1.59333	4.17333	-0.53		25.93	32.05	27.0267	26	29.05	28.7767	30.5833	32.045	31.26
2020	3	6	F	GA	24.8667	29.3167	27.73	28.5833	29.1233	31.0933	29.79	34.235	29.17			4.45	2.86333	3.71667	4.25667	6.22667	4.92333	9.36833	4.30333		28.3467	30.91	32.3567	32.7633	32.72	29.44	30.53	32.87	31.6133
2020	3	6	F	GA	27.78	32.5	32.14	33.1867	34.1533	33.09	30.9433	35.88	29.66			4.72	4.36	5.40667	6.37333	5.31	3.16333	8.1	1.88		28.98	32.0267	30.5867	31.4633	31.1233	33.6667	30.2967	34.22	30.7333
2020	3	6	F	GA	29.4667	33.2133	33.34	33.0767	33.4633	35.9667	31.4633	34.785	32.9167			3.74667	3.87333	3.61	3.99667	6.5	1.99667	5.31833	3.45		31.61	36.08	33.855	36.6867	36.4567		35.3667	35.7	34.73
2020	3	6	F	GA	28.1033	35.28	32.0067	31.05	32.9167	36.0267	34.61	35.87	34.0667			7.17667	3.90333	2.94667	4.81333	7.92333	6.50667	7.76667	5.96333		30.8567	35.765	37.99			39.08	37.62		34.51
2020	3	6	F	GA	27.3333	31.1333	30.31	31.63	31.03	32.8933	30.2867	32.4	28.2033			3.8	2.97667	4.29667	3.69667	5.56	2.95333	5.06667	0.87		31.5233	33.32	34.7967	35.6067	34.0867	36.7967	32.67	36.24	31.4867
2020	3	6	F	GA	26.09	32.5633	30.7	31.73	33.9167	35.3733	29.12	32.16	31.9533			6.47333	4.61	5.64	7.82667	9.28333	3.03	6.07	5.86333		27.93	34.5067	31.7767	32.26	35.0467	34.8433	35.9833	37.505	34.6467
2020	3	6	F	GA	34.13	36.95	37.96	#DIV/0!	#DIV/0!	#DIV/0!	36.2567	#DIV/0!	36.79			2.82	3.83				2.12667		2.66		26.8567	33.4333	30.42	31.2833	32.8567	34.46	29.8867	32.83	28.68
2020	3	6	F	GA	26.9867	32.05	29.6867	31.1933	31.2167	34.55	28.46	35.235	29.74			5.06333	2.7	4.20667	4.23	7.56333	1.47333	8.24833	2.75333		34.7267	36.025	36.6867	37.365	38.94	36.775	36.295	39.25	35.64
2020	3	6	F	GA	24.73	29.4633	26.8667	30.05	27.5367	30.3167	29.3333	32.23	27.73			4.73333	2.13667	5.32	2.80667	5.58667	4.60333	7.5	3		29.8767	33.9733	32.7967	33.9467	34.7967	36.1333	31.4533	34.85	32.4667

## Sheet: Year 2_2021
2021	4	1	A	GA	25.0633	28.7433	29.2867	30.3767	28.1367	30.6167	28.8133	33.36	28.0967			3.68	4.22333	5.31333	3.07333	5.55333	3.75	8.29667	3.03333
2021	4	1	A	GA	27.6233	31.34	32.02	33.3067	31.38	33.5233	30.4633	32.29	28.84			3.71667	4.39667	5.68333	3.75667	5.9	2.84	4.66667	1.21667			NET A
2021	4	1	A	GA	23.44	29.8733	25.6667	23.1333	27.76	30.8667	28.9667	31.145	30.9633			6.43333	2.22667	-0.306667	4.32	7.42667	5.52667	7.705	7.52333			COLONY	CYP6P4	CYP6Z1	CYP4G16	CYP9K1	CYP6M2	CYP6P1	GSTE2	CYP6P3
2021	4	1	A	GA	26.7967	33.55	33.1767	31.72	30.8833	35.0367	30.6933	32.075	30.12			6.75333	6.38	4.92333	4.08667	8.24	3.89667	5.27833	3.32333			mean	0.995187	0.0484159	-1.67661	-2.57838	-3.00414	1.03252	-0.691222	-0.184906
2021	4	1	A	GA	33.1533	35.6					36.175					2.44667					3.02167					stdev	3.12197	2.59265	3.69547	2.74029	2.62761	2.28133	2.88452	3.42576
2021	4	1	A	GA	26.2867	31.09	31.0633	32.43	30.5467	36.91	28.3	33.3	30.1667			4.80333	4.77667	6.14333	4.26	10.6233	2.01333	7.01333	3.88			N	0	27	27	27	27
2021	4	1	A	GA	28.97	33.75	33.6	32.47	33.0133	31.8567	31.93	33.5733	31.7467			4.78	4.63	3.5	4.04333	2.88667	2.96	4.60333	2.77667
2021	4	1	A	GA	26.47	33.46	33.33	33.4433	30.7233	36.5433	29.82	34.3767	31.9633			6.99	6.86	6.97333	4.25333	10.0733	3.35	7.90667	5.49333			WILD	CYP6P4	CYP6Z1	CYP4G16	CYP9K1	CYP6M2	CYP6P1	GSTE2	CYP6P3
2021	4	1	A	GA	27.35	35.02	36.6733	33.39	32.965	38.35	29.5433	35.34	33.1333			7.67	9.32333	6.04	5.615	11	2.19333	7.99	5.78333			mean	4.78574	4.74228	4.67904	4.61843	6.75692	2.53542	5.70503	3.27828
2021	4	1	A	GA	32.4567	37.2633		39.15			36.59		36.88			4.80667		6.69333			4.13333		4.42333			stdev	4.61153	5.01526	4.91737	4.90584	4.71654	4.77801	4.4356	4.77321
2021	4	1	A	GA	30.0133	37.53	38.63				35.3767					7.51667	8.61667				5.36333					N	0	39	39	39	39
2021	4	1	A	GA	32.77	38.245	38.02	35.74			36.1833	35.74				5.475	5.25	2.97			3.41333	2.97
2021	4	1	A	GA	23.0433	31.17	33.4167	28.1333	30.7133	30.96	28.2233	31.5833	30.19			8.12667	10.3733	5.09	7.67	7.91667	5.18	8.54	7.14667
2021	4	1	A	GA	28.1833	33.5933	33.2367	34.3333	33.1167	37.4	31.7933	35.205	31.9567			5.41	5.05333	6.15	4.93333	9.21667	3.61	7.02167	3.77333			Wild vs Colony	CYP6P4	CYP6Z1	CYP4G16	CYP9K1	CYP6M2	CYP6P1	GSTE2	CYP6P3
2021	4	1	A	GA	33.4367	37.675					36.5367					4.23833					3.1					ΔΔCT	3.79056	4.69386	6.35565	7.19681	9.76106	1.50291	6.39625	3.46319
2021	4	2	A	GA	25.7533	31.9733	30.4533	31.2833	31.9033	35.1667	29.1	34.4933	32.6433			6.22	4.7	5.53	6.15	9.41333	3.34667	8.74	6.89			ΔΔCT+stdev	8.40209	9.70912	11.273	12.1026	14.4776	6.28092	10.8319	8.23639
2021	4	2	A	GA	32.3867			36.15		39.85	36.95	36.11						3.76333		7.46333	4.56333	3.72333				ΔΔCT-stdev	-0.820975	-0.321394	1.43828	2.29096	5.04452	-3.27511	1.96065	-1.31002
2021	4	2	A	GA	34.67	37.815	37.96	37.32			37.0833	37.32				3.145	3.29	2.65			2.41333	2.65				2^-ΔΔCT	0.0722651	0.0386372	0.0122112	0.00681625	0.00115247	0.352842	0.0118723	0.0906729
2021	4	2	A	GA	34.8633	38.48					37.39	37.19	35.94			3.61667					2.52667	2.32667	1.07667			2^-ΔΔCT (LCL)	0.0029561	0.00119471	0.000404096	0.000227373	4.38336e-05	0.0128604	0.000548639	0.00331588
2021	4	2	A	GA	32.14	38.03	37.67	36			35.64	36	36.92			5.89	5.53	3.86			3.5	3.86	4.78			2^-ΔΔCT (UCL)	1.7666	1.24954	0.369007	0.204339	0.0303004	9.68067	0.256912	2.47945
2021	4	2	A	GA	24.5567	29.6867	30.7867	30.4767	29.73	34.0833	27.8767	32.3833	28.7233			5.13	6.23	5.92	5.17333	9.52667	3.32	7.82667	4.16667			2^-ΔΔCT (LCI)	0.069309	0.0374425	0.0118071	0.00658888	0.00110863	0.339981	0.0113237	0.087357
2021	4	5	A	GA				37.03																		2^-ΔΔCT (UCI)	1.69433	1.2109	0.356796	0.197523	0.029148	9.32783	0.24504	2.38878
2021	4	5	A	GA	25.5933	32.8067	32.17	30.9533	31.9567	33.0867	30.69	33.6233	31.29			7.21333	6.57667	5.36	6.36333	7.49333	5.09667	8.03	5.69667
2021	4	5	A	GA	26.5333	33.3233	32.54	31.8333	31.6667	34.22	30.6	34.44	31.1933			6.79	6.00667	5.3	5.13333	7.68667	4.06667	7.90667	4.66
2021	4	5	A	GA	25.13	36.95			38.62	38.51	32.56					11.82			13.49	13.38	7.43
2021	4	5	A	GA	24.3267	29.7767	30.63	30.1	29.25	31.1167	29.26	31.1567	27.59			5.45	6.30333	5.77333	4.92333	6.79	4.93333	6.83	3.26333			NET B
2021	4	5	A	GA	24.8733	30.68	29.14	29.5167	29.6033	32.7033	29.4333	31.3567	30.73			5.80667	4.26667	4.64333	4.73	7.83	4.56	6.48333	5.85667			COLONY	CYP6P4	CYP6Z1	CYP4G16	CYP9K1	CYP6M2	CYP6P1	GSTE2	CYP6P3
2021	4	5	A	GA	28.75	35.0567	35.7767	33.76	34.51	34.245	31.68	35.3367	33.62			6.30667	7.02667	5.01	5.76	5.495	2.93	6.58667	4.87			mean	0.995187	0.0484159	-1.67661	-2.57838	-3.00414	1.03252	-0.691222	-0.184906
2021	4	5	A	GA			38.02			36.55	36.71															stdev	3.12197	2.59265	3.69547	2.74029	2.62761	2.28133	2.88452	3.42576
2021	4	5	A	GA	29.9467	36.52	37.42	34.305	35.8367	35.36	34.5367		35.405			6.57333	7.47333	4.35833	5.89	5.41333	4.59		5.45833			N	0	27	27	27	27
2021	4	4	A	GA	31.33	36.715	39.45			34.15	33.645	37.83	37.71			5.385	8.12			2.82	2.315	6.5	6.38
2021	4	4	A	GA	24.29	32.49	32.2233	31.0367	30.2167	34.3233	30.3433	31.6133	32.18			8.2	7.93333	6.74667	5.92667	10.0333	6.05333	7.32333	7.89			WILD	CYP6P4	CYP6Z1	CYP4G16	CYP9K1	CYP6M2	CYP6P1	GSTE2	CYP6P3
2021	4	4	A	GA	28.49	34.03	36.1033	33.31	31.9533	31.85	31.1433	30.5567	33.2567			5.54	7.61333	4.82	3.46333	3.36	2.65333	2.06667	4.76667			mean	3.75015	3.72343	4.01183	5.05	6.60986	3.08988	5.78278	3.32923
2021	4	4	A	GA	34.45		37.7			38.7	35.45		36.3233				3.25			4.25	1		1.87333			stdev	4.11895	4.36504	4.50719	4.34131	4.23843	3.92089	3.96223	4.31287
2021	4	4	A	GA	32.08	36.0933					33	34.49	37.67			4.01333					0.92	2.41	5.59			N	0	25	25	25	25
2021	4	4	A	GA	33.63					37.27	34.655		35.685							3.64	1.025		2.055
2021	4	4	A	GA	29.6733	32.7367	32.7833	34.45	32.0067	34.89	30.8967	34.5933	31.605			3.06333	3.11	4.77667	2.33333	5.21667	1.22333	4.92	1.93167
2021	4	4	A	GA	31.41	35.3267	35.5867	36.7333	35.1733	39.1	33.9433		35.735			3.91667	4.17667	5.32333	3.76333	7.69	2.53333		4.325			Wild vs Colony	CYP6P4	CYP6Z1	CYP4G16	CYP9K1	CYP6M2	CYP6P1	GSTE2	CYP6P3
2021	4	4	A	GA	34.1367	34.24	34.36		39.2	39.35	38.3333		38.095			0.103333	0.223333		5.06333	5.21333	4.19667		3.95833			ΔΔCT	2.75496	3.67501	5.68844	7.62838	9.614	2.05737	6.474	3.51413
2021	4	4	A	GA	29.59	36.1533	35.2433	35.3867	35.0667	38.94	33.27	38.62	35.055			6.56333	5.65333	5.79667	5.47667	9.35	3.68	9.03	5.465			ΔΔCT+stdev	6.87392	8.04006	10.1956	11.9697	13.8524	5.97825	10.4362	7.827
2021	4	4	A	GA	30.68	33.6	34.9133	34.37	34.5667	37.8833	32.36	36.2033	32.175			2.92	4.23333	3.69	3.88667	7.20333	1.68	5.52333	1.495			ΔΔCT-stdev	-1.36399	-0.690031	1.18126	3.28706	5.37557	-1.86352	2.51177	-0.798738
2021	4	4	A	GA	24.9067	31.0767	29.04	30.44	29.0667	31.44	29.7133	32.19	29.475			6.17	4.13333	5.53333	4.16	6.53333	4.80667	7.28333	4.56833			2^-ΔΔCT	0.14814	0.0782908	0.0193913	0.00505394	0.00127614	0.240254	0.0112495	0.0875268
2021	4	4	A	GA	29.195	32.705	31.715	35.8967	30.02	34.2467	32.93	34.56	33.895			3.51	2.52	6.70167	0.825	5.05167	3.735	5.365	4.7			2^-ΔΔCT (LCL)	0.008526	0.00379928	0.000852724	0.000249324	6.76085e-05	0.0158623	0.000721743	0.0044039
2021	4	4	A	GA	36.3667	33.97	37.89				37.82		36.305			-2.39667	1.52333				1.45333		-0.0616667			2^-ΔΔCT (UCL)	2.57396	1.61332	0.440967	0.102446	0.0240875	3.63894	0.17534	1.73958
2021	4	4	A	GA	37.66	36.36			39.93		38.11					-1.3			2.27		0.45					2^-ΔΔCT (LCI)	0.139614	0.0744915	0.0185386	0.00480461	0.00120853	0.224392	0.0105277	0.0831229
2021	4	6	A	GA	32.07	34.47	36.64	33.8	34.5967		33.18	35.57	33.715			2.4	4.57	1.73	2.52667		1.11	3.5	1.645			2^-ΔΔCT (UCI)	2.42581	1.53503	0.421576	0.0973922	0.0228114	3.39869	0.164091	1.65205
2021	4	6	A	GA	33.78	36.0933	38.92	38.18	37.355		34.3367		34.54			2.31333	5.14	4.4	3.575		0.556667		0.76
2021	4	6	A	GA	24.88	29.3933	28.4267	30.8	27.9033	30.2967	29.3	30.43	28.105			4.51333	3.54667	5.92	3.02333	5.41667	4.42	5.55	3.225
2021	4	6	A	GA	29.36	32.67	32.41	34.54	32.88	35.825	30.93	34.41	29.925			3.31	3.05	5.18	3.52	6.465	1.57	5.05	0.565
2021	4	6	A	GA	29.765	33.92	33.655	35.48	33.195	36.765	31.515	36.7	30.535			4.155	3.89	5.715	3.43	7	1.75	6.935	0.77
2021	4	6	A	GA	24.295	31.435	29.33	29.88	28.615	31.78	28.985	30.74	27.895			7.14	5.035	5.585	4.32	7.485	4.69	6.445	3.6			NET C
2021	4	6	A	GA	35.065						31.19		33.67								-3.875		-1.395			COLONY	CYP6P4	CYP6Z1	CYP4G16	CYP9K1	CYP6M2	CYP6P1	GSTE2	CYP6P3
2021	4	6	A	GA	26.68	30.175	30.945	30.69	30.935	31.17	28.83	30.915	28.395			3.495	4.265	4.01	4.255	4.49	2.15	4.235	1.715			mean	0.995187	0.0484159	-1.67661	-2.57838	-3.00414	1.03252	-0.691222	-0.184906
2021	4	6	A	GA	25.85	31.44	31.495	30.595	30.3	31.915	28.355	30.54	27.43			5.59	5.645	4.745	4.45	6.065	2.505	4.69	1.58			stdev	3.12197	2.59265	3.69547	2.74029	2.62761	2.28133	2.88452	3.42576
2021	4	6	A	GA	28.415	34.6	32.05	33.035	34.105	36.3	30.74	35.23	32.895			6.185	3.635	4.62	5.69	7.885	2.325	6.815	4.48			N	0	27	27	27	27
2021	4	6	A	GA	31.885	36	33.085	35.69	33.96	34.75	33.435	37.27	31.625			4.115	1.2	3.805	2.075	2.865	1.55	5.385	-0.26
2021	4	6	A	GA	29.1	31.38	32.235	32.935	32.05	33.73	29.72	34.425	30.82			2.28	3.135	3.835	2.95	4.63	0.62	5.325	1.72			WILD	CYP6P4	CYP6Z1	CYP4G16	CYP9K1	CYP6M2	CYP6P1	GSTE2	CYP6P3
2021	4	6	A	GA	33.97			37.83			34.29		33.87					3.86			0.32		-0.1			mean	4.67092	4.77583	4.89821	4.79439	6.76752	3.22359	6.03404	3.38207
2021	5	4	A	GA	27.385	33.1	32.725	33.725	34.77	37.625	29.465	33.255	31.51			5.715	5.34	6.34	7.385	10.24	2.08	5.87	4.125			stdev	4.59777	4.82193	4.84842	4.90814	4.63084	4.6174	5.22941	4.81198
2021	5	4	A	GA	26.875	35.175	32.155	30.765	36.78	36.205	31.715	34.89	32.055			8.3	5.28	3.89	9.905	9.33	4.84	8.015	5.18			N	0	11	11	11	11
2021	5	4	A	GA	25.6	30.525	29.47	30.805	29.22	31.755	29.035	30.625	28.775			4.925	3.87	5.205	3.62	6.155	3.435	5.025	3.175
2021	5	4	A	GA	32.72	35.64	36.84	37.5	36.835	37.9	31.07		35.135			2.92	4.12	4.78	4.115	5.18	-1.65		2.415
2021	5	4	A	GA	24.465	30.375	27.76	27.425	30.6	32.245	27.615	29.425	30.655			5.91	3.295	2.96	6.135	7.78	3.15	4.96	6.19			Wild vs Colony	CYP6P4	CYP6Z1	CYP4G16	CYP9K1	CYP6M2	CYP6P1	GSTE2	CYP6P3
2021	5	4	A	GA	26.54	28.76	27.435	30.385	28.395	28.735	26.835	30.86	26.965			2.22	0.895	3.845	1.855	2.195	0.295	4.32	0.425			ΔΔCT	3.67573	4.72742	6.57482	7.37277	9.77166	2.19107	6.72526	3.56697
2021	5	4	A	GA	28.41	33.86	31.095	31.63	32.12	34.275	30.5	33.685	30.58			5.45	2.685	3.22	3.71	5.865	2.09	5.275	2.17			ΔΔCT+stdev	8.2735	9.54934	11.4232	12.2809	14.4025	6.80848	11.9547	8.37895
2021	5	2	A	GA	37.34						33.335										-4.005					ΔΔCT-stdev	-0.922036	-0.0945089	1.7264	2.46463	5.14082	-2.42633	1.49585	-1.24501
2021	5	2	A	GA	30.035	36.36	37.225	35.31	37.835	38.425	32.215	36.6	33.64			6.325	7.19	5.275	7.8	8.39	2.18	6.565	3.605			2^-ΔΔCT	0.0782518	0.037749	0.0104901	0.00603359	0.00114403	0.218988	0.00945139	0.0843791
2021	5	2	A	GA	27.615	33.365	31.495	31.54	34.26	35.48	29.875	33.77	32.77			5.75	3.88	3.925	6.645	7.865	2.26	6.155	5.155			2^-ΔΔCT (LCL)	0.00323168	0.00133463	0.000364133	0.000200946	4.61758e-05	0.00892164	0.000251934	0.00300389
2021	5	2	A	GA	34.675	36.94		37.37		38.97	34.465		36.11			2.265		2.695		4.295	-0.21		1.435			2^-ΔΔCT (UCL)	1.89479	1.0677	0.302205	0.181165	0.0283439	5.37523	0.354572	2.37021
2021	5	2	A	GA	28.92	33.525	31.53	33.45	32.485	33.885	31.85	32.7	30.97			4.605	2.61	4.53	3.565	4.965	2.93	3.78	2.05			2^-ΔΔCT (LCI)	0.0750202	0.0364144	0.010126	0.00583265	0.00109785	0.210067	0.00919946	0.0813752
2021	5	2	A	GA	30.02	33.505	33.72	33.845	31.15	33.885	31.035	32.57	28.815			3.485	3.7	3.825	1.13	3.865	1.015	2.55	-1.205			2^-ΔΔCT (UCI)	1.81654	1.02995	0.291715	0.175131	0.0271999	5.15624	0.345121	2.28583
2021	5	2	A	GA	34.95	37.38		38.32	38.635		33.52	37.79	34.36			2.43		3.37	3.685		-1.43	2.84	-0.59
2021	5	2	A	GA	34.63	37.41	36.96	39.34			32.62		35.42			2.78	2.33	4.71			-2.01		0.79
2021	4	2	B	GA	26.1133	30.4833	28.3767	28.6267	28.57	33.4033	29.55	32.23	27.2467			4.37	2.26333	2.51333	2.45667	7.29	3.43667	6.11667	1.13333			NET D
2021	4	2	B	GA	29.0033	36.0533	36.91	35.4533	34.6333	36.6467	33.2667	32.71	32.3233			7.05	7.90667	6.45	5.63	7.64333	4.26333	3.70667	3.32			COLONY	CYP6P4	CYP6Z1	CYP4G16	CYP9K1	CYP6M2	CYP6P1	GSTE2	CYP6P3
2021	4	2	B	GA	21.6933	28.5033	25.5433	25.47	27.67	28.11	30.0467	31.285	28.27			6.81	3.85	3.77667	5.97667	6.41667	8.35333	9.59167	6.57667			mean	0.995187	0.0484159	-1.67661	-2.57838	-3.00414	1.03252	-0.691222	-0.184906
2021	4	2	B	GA	27.7733	32.35	31.36	32.3733	31.7233	35.7667	30.6267	34.33	30.3167			4.57667	3.58667	4.6	3.95	7.99333	2.85333	6.55667	2.54333			stdev	3.12197	2.59265	3.69547	2.74029	2.62761	2.28133	2.88452	3.42576
2021	4	2	B	GA	36.3933		36.56				35.6733		36.61			-36.3933	0.166667				-0.72		0.216667			N	0	27	27	27	27
2021	4	3	B	GA	23.8	29.9767	31.21	31.7867	29.11	32.3467	28.6667	31.2867	28.6967			6.17667	7.41	7.98667	5.31	8.54667	4.86667	7.48667	4.89667
2021	4	1	B	GA	30.23	37.5967	36.49		35.88	39.04	35.35		36.85			7.36667	6.26	-30.23	5.65	8.81	5.12		6.62			WILD	CYP6P4	CYP6Z1	CYP4G16	CYP9K1	CYP6M2	CYP6P1	GSTE2	CYP6P3
2021	4	1	B	GA	29.06	37.825					36.985					8.765					7.925					mean	4.3682	4.08107	4.8717	4.45255	5.73536	2.71472	5.51853	2.82441
2021	4	1	B	GA	23.7867	31.79	29.1867	27.03	31.29	31.4067	30.2233	31.23	31.89			8.00333	5.4	3.24333	7.50333	7.62	6.43667	7.44333	8.10333			stdev	4.78541	5.20464	4.86127	5.0765	5.2003	4.91756	4.613	5.1281
2021	4	1	B	GA	27.6667	34.1533	34.4733	35.59	35.13	36.6267	31.6467	37.175	32.7167			6.48667	6.80667	7.92333	7.46333	8.96	3.98	9.50833	5.05			N	0	0	0	0	0
2021	4	1	B	GA	24.6967	33.9967	31.45	26.5033	35.24	35.5633	32.4867	30.1667	33.5567			9.3	6.75333	1.80667	10.5433	10.8667	7.79	5.47	8.86
2021	4	1	B	GA	29.2667	34.65	36.31	35.0767	34.9	37.9	32.3	35.15	34.11			5.38333	7.04333	5.81	5.63333	8.63333	3.03333	5.88333	4.84333
2021	4	1	B	GA	29.0333	34.1467	36.07	34.86	36	38.0233	33.3433	36.5033	33.32			5.11333	7.03667	5.82667	6.96667	8.99	4.31	7.47	4.28667			Wild vs Colony	CYP6P4	CYP6Z1	CYP4G16	CYP9K1	CYP6M2	CYP6P1	GSTE2	CYP6P3
2021	4	1	B	GA	29.7133	36.27	35.9433	36.2533	38.2767	38.1167	34.1533	36.22	36.02			6.55667	6.23	6.54	8.56333	8.40333	4.44	6.50667	6.30667			ΔΔCT	3.37301	4.03266	6.54831	7.03093	8.73951	1.68221	6.20976	3.00931
2021	4	4	B	GA	28.8233	35.2833	32.88	32.8333		37.58	32.7233	31.6	33.3933			6.46	4.05667	4.01		8.75667	3.9	2.77667	4.57			ΔΔCT+stdev	8.15843	9.2373	11.4096	12.1074	13.9398	6.59977	10.8228	8.13741
2021	4	4	B	GA	30.3967	37.33					36.16		36.99			6.93333	-30.3967				5.76333		6.59333			ΔΔCT-stdev	-1.4124	-1.17199	1.68704	1.95442	3.53921	-3.23536	1.59675	-2.11879
2021	4	4	B	GA	31.1867		36.27				35.775		38.18			-31.1867	5.08333				4.58833		6.99333			2^-ΔΔCT	0.0965211	0.0611012	0.0106847	0.0076468	0.00233963	0.311606	0.0135107	0.124196
2021	4	4	B	GA	26.5367	34.7633	33.9	32.1167	32.61	34.64	31.8167	31.5867	32.9			8.22667	7.36333	5.58	6.07333	8.10333	5.28	5.05	6.36333			2^-ΔΔCT (LCL)	0.00350001	0.0016569	0.000367599	0.000226621	6.36357e-05	0.0103103	0.000552109	0.00355136
2021	4	4	B	GA	27.6133	32.64	33.6967	33.2967	31.6033	33.9933	31.9467	34.58	33.7267			5.02667	6.08333	5.68333	3.99	6.38	4.33333	6.96667	6.11333			2^-ΔΔCT (UCL)	2.6618	2.25322	0.310563	0.258024	0.0860187	9.41759	0.33062	4.34329
2021	4	4	B	GA	27.1567	32.9167	32.61	32.82	32.66	32.9667	32.2833	34.9933	30.7233			5.76	5.45333	5.66333	5.50333	5.81	5.12667	7.83667	3.56667			2^-ΔΔCT (LCI)	0.0930211	0.0594443	0.0103171	0.00742018	0.00227599	0.301295	0.0129586	0.120644
2021	4	4	B	GA	37.4167	38.84				36.59	36.17	32.57	36.99			1.42333				-0.826667	-1.24667	-4.84667	-0.426667			2^-ΔΔCT (UCI)	2.56528	2.19212	0.299879	0.250377	0.0836791	9.10599	0.31711	4.21909
2021	4	4	B	GA	32.7233	35.99	38.25	35.66	37.115	38.26	37.9267		36.38			3.26667	5.52667	2.93667	4.39167	5.53667	5.20333		3.65667
2021	4	6	B	GA	37.07					39.56	34.41		39.33							2.49	-2.66		2.26
2021	4	6	B	GA	27.4867	33.31	35.73	33.3867	35.6233	34.88	32.6	31.2233	33.14			5.82333	8.24333	5.9	8.13667	7.39333	5.11333	3.73667	5.65333
2021	4	6	B	GA	33.28	37.46	37.4			35.79	37.4		38.27			4.18	4.12			2.51	4.12		4.99			NET E
2021	4	6	B	GA	27.37	28.78	27.9167	34.5133	31.2467	37.3133	30.6467	34.7833	31.475			1.41	0.546667	7.14333	3.87667	9.94333	3.27667	7.41333	4.105			COLONY	CYP6P4	CYP6Z1	CYP4G16	CYP9K1	CYP6M2	CYP6P1	GSTE2	CYP6P3
2021	4	6	B	GA	25.57	30.38	28.4867	28.81	29.69	31.0067	31.5933	31.8133	27.2133			4.81	2.91667	3.24	4.12	5.43667	6.02333	6.24333	1.64333			mean	0.995187	0.0484159	-1.67661	-2.57838	-3.00414	1.03252	-0.691222	-0.184906
2021	4	6	B	GA	28.8467	32.58	32.6733	35.2567	35.5867	36.79	31.6733	35.9667	30.3267			3.73333	3.82667	6.41	6.74	7.94333	2.82667	7.12	1.48			stdev	3.12197	2.59265	3.69547	2.74029	2.62761	2.28133	2.88452	3.42576
2021	4	6	B	GA	30.89	34.3333	34.6867	35.16	34.8033	37.11	32.4267	35.8867	32.4267			3.44333	3.79667	4.27	3.91333	6.22	1.53667	4.99667	1.53667
2021	4	5	B	GA	30.34	32.8233	34.26	35.7	35.2133	35.5867	32.1	38.225	31.16			2.48333	3.92	5.36	4.87333	5.24667	1.76	7.885	0.82
2021	4	5	B	GA	29.1867	32.7733	32.2867	33.9	31.5833	36.5033	30.8433	34.3033	31.3			3.58667	3.1	4.71333	2.39667	7.31667	1.65667	5.11667	2.11333			WILD	CYP6P4	CYP6Z1	CYP4G16	CYP9K1	CYP6M2	CYP6P1	GSTE2	CYP6P3
2021	4	5	B	GA	29.78	33.15	31.0167	36.16	33.1967	36.1	33.39	36.3133	32.17			3.37	1.23667	6.38	3.41667	6.32	3.61	6.53333	2.39			mean	4.27793	4.7322	4.94823	4.90279	6.39064	3.03646	5.7391	3.16846
2021	4	5	B	GA	27.9333	32.4867	30.8433	32.8367	32.1367	33.2567	31.6733	33.64	31.3			4.55333	2.91	4.90333	4.20333	5.32333	3.74	5.70667	3.36667			stdev	4.28792	4.58197	4.3637	4.51004	4.47489	4.53135	4.30382	4.68154
2021	4	5	B	GA	28.6433	33.95	32.1667	33.37	33.79	36.07	32.6	35.7233	33.345			5.30667	3.52333	4.72667	5.14667	7.42667	3.95667	7.08	4.70167			N	0	0	0	0	0
2021	4	5	B	GA	21.95	27.6867	25.7867	24.66	25.9467	26.71	27.9833	28.2867	27.79			5.73667	3.83667	2.71	3.99667	4.76	6.03333	6.33667	5.84
2021	4	5	B	GA	29.94	31.7367	32.4933	31.48	34.33	34.96	33.9333	34.9733	34.895			1.79667	2.55333	1.54	4.39	5.02	3.99333	5.03333	4.955
2021	4	5	B	GA	27.625	32.155	31.99	32.66	31.46	36.38	29.765	33.065	31.32			4.53	4.365	5.035	3.835	8.755	2.14	5.44	3.695			Wild vs Colony	CYP6P4	CYP6Z1	CYP4G16	CYP9K1	CYP6M2	CYP6P1	GSTE2	CYP6P3
2021	4	5	B	GA	26.645	31.175	30.43	30.47	29.225	31.26	28.48	31.605	28.745			4.53	3.785	3.825	2.58	4.615	1.835	4.96	2.1			ΔΔCT	3.28274	4.68379	6.62484	7.48117	9.39478	2.00394	6.43032	3.35337
2021	5	6	B	GA	29.065	34.6	33.525	32.035	35.915	35.42	31.45	33.77	31.38			5.535	4.46	2.97	6.85	6.355	2.385	4.705	2.315			ΔΔCT+stdev	7.57066	9.26576	10.9885	11.9912	13.8697	6.53529	10.7341	8.03491
2021	5	6	B	GA	27.75	35.41	33.4	32.77	32.13	36.34	30.575	33.045	31.245			7.66	5.65	5.02	4.38	8.59	2.825	5.295	3.495			ΔΔCT-stdev	-1.00517	0.101811	2.26114	2.97113	4.91989	-2.52741	2.1265	-1.32818
2021	5	6	B	GA	28.665	34.16	32.495	32.95	33.965	34.875	31.07	36.505	31.135			5.495	3.83	4.285	5.3	6.21	2.405	7.84	2.47			2^-ΔΔCT	0.102753	0.0389081	0.0101327	0.00559685	0.00148555	0.249318	0.0115953	0.0978444
2021	5	6	B	GA	30.205	34.135	33.5	34.215	34.485	36.315	31.425	36.995	31.255			3.93	3.295	4.01	4.28	6.11	1.22	6.79	1.05			2^-ΔΔCT (LCL)	0.00526022	0.00162453	0.000492177	0.000245633	6.68054e-05	0.0107815	0.000587084	0.00381286
2021	5	6	B	GA	35.105			38		37.42	32.735		34.39					2.895		2.315	-2.37		-0.715			2^-ΔΔCT (UCL)	2.00719	0.931863	0.208606	0.127526	0.0330342	5.76537	0.229013	2.51085
2021	5	6	B	GA	29.755	35.34	33.12	34.05	36.145	37.42	31.965	33.815	30.14			5.585	3.365	4.295	6.39	7.665	2.21	4.06	0.385			2^-ΔΔCT (LCI)	0.0974931	0.0372836	0.0096405	0.00535122	0.00141875	0.238537	0.0110082	0.0940315
2021	5	6	B	GA	28.035	32.87	31.39	34.175	34.255	32.83	31.255	35.205	30.805			4.835	3.355	6.14	6.22	4.795	3.22	7.17	2.77			2^-ΔΔCT (UCI)	1.90443	0.892954	0.198474	0.12193	0.0315487	5.51605	0.217418	2.41301
2021	5	6	B	GA	29.61	33.8	33.54	34.21	33.69	35.375	30.74	35.82	31.245			4.19	3.93	4.6	4.08	5.765	1.13	6.21	1.635
2021	5	6	B	GA	28.615	37.66	33.465	33.605	35.09	39.54	30.045	34.275	34.3			9.045	4.85	4.99	6.475	10.925	1.43	5.66	5.685
2021	5	4	B	GA	28.995	32.185	31.52	32.545	30.525	32.43	30.97	33.875	30.115			3.19	2.525	3.55	1.53	3.435	1.975	4.88	1.12			NET F
2021	5	1	B	GA	28.84	34.3	32.89	33.705	33.22	34	30.975	35.915	31.99			5.46	4.05	4.865	4.38	5.16	2.135	7.075	3.15			COLONY	CYP6P4	CYP6Z1	CYP4G16	CYP9K1	CYP6M2	CYP6P1	GSTE2	CYP6P3
2021	5	1	B	GA	24.98	32.055	30.255	28.98	28.585	32.615	29.695	29.79	27.625			7.075	5.275	4	3.605	7.635	4.715	4.81	2.645			mean	0.995187	0.0484159	-1.67661	-2.57838	-3.00414	1.03252	-0.691222	-0.184906
2021	5	1	B	GA	28.535	34.385	31.495	34.135	34.27		31.195	34.385	31.63			5.85	2.96	5.6	5.735		2.66	5.85	3.095			stdev	3.12197	2.59265	3.69547	2.74029	2.62761	2.28133	2.88452	3.42576
2021	5	1	B	GA	31.525	34.95	34.325	35.415	33.92	35.405	32.255	34.875	30.8			3.425	2.8	3.89	2.395	3.88	0.73	3.35	-0.725
2021	5	1	B	GA	33.89	37.27		38.8	38.195		33.47		34.66			3.38		4.91	4.305		-0.42		0.77
2021	5	1	B	GA	31.69	36.85	36.015	36.305	37.46		32.475		33.84			5.16	4.325	4.615	5.77		0.785		2.15			WILD	CYP6P4	CYP6Z1	CYP4G16	CYP9K1	CYP6M2	CYP6P1	GSTE2	CYP6P3
2021	5	1	B	GA	30.15	33.66	34.965	34.455	36.355	37.93	30.885	35.505	32.065			3.51	4.815	4.305	6.205	7.78	0.735	5.355	1.915			mean	3.5315	4.76752	5.10854	5.64422	6.60241	3.12397	5.75087	3.3119
2021	5	1	B	GA	33.49	36.94	38.25	38.04	37.615		33.405	37.54	33.92			3.45	4.76	4.55	4.125		-0.085	4.05	0.43			stdev	4.97189	5.35249	4.89036	5.46112	5.1343	5.23546	4.87082	5.28804
2021	5	1	B	GA	32.815	37.53	35.625	37.64	35.96		33.255		33.775			4.715	2.81	4.825	3.145		0.44		0.96			N	0	0	0	0	0
2021	4	6	C	GA	26.3233	29.0867	28.02	28.9367	28.82	33.4633	28.69	32.045	29.04			2.76333	1.69667	2.61333	2.49667	7.14	2.36667	5.72167	2.71667
2021	4	6	C	GA	27.22	32.8033	30.3367	29.01	30.21	35.2533	29.7333	32.28	28.32			5.58333	3.11667	1.79	2.99	8.03333	2.51333	5.06	1.1
2021	4	4	C	GA	23.13	29.91	25.95	23.9067	27.2833	28.3467	28.9033	29.185	29.3			6.78	2.82	0.776667	4.15333	5.21667	5.77333	6.055	6.17			Wild vs Colony	CYP6P4	CYP6Z1	CYP4G16	CYP9K1	CYP6M2	CYP6P1	GSTE2	CYP6P3
2021	4	4	C	GA	29.1167	33.61	32.8833	32.82	33.16	35.4567	31.54	34.725	30.33			4.49333	3.76667	3.70333	4.04333	6.34	2.42333	5.60833	1.21333			ΔΔCT	2.53631	4.7191	6.78515	8.2226	9.60655	2.09145	6.44209	3.4968
2021	4	4	C	GA	33.86	36.25					35.89					2.39					2.03					ΔΔCT+stdev	7.5082	10.0716	11.6755	13.6837	14.7408	7.32691	11.3129	8.78484
2021	4	4	C	GA	32.9133	36.9	36.76				34.39					3.98667	3.84667				1.47667					ΔΔCT-stdev	-2.43558	-0.633394	1.89479	2.76148	4.47226	-3.14401	1.57128	-1.79124
2021	4	4	C	GA	39.16	35.96		38.33			38.76					-3.2		-0.83			-0.4					2^-ΔΔCT	0.172383	0.0379672	0.00906707	0.00334774	0.00128274	0.234644	0.011501	0.0885845
2021	4	5	C	GA	21.5533	30.9433	29.8033	29.8633	29.9133	32.51	29.39	32.6733	29.8567			9.39	8.25	8.31	8.36	10.9567	7.83667	11.12	8.30333			2^-ΔΔCT (LCL)	0.00549295	0.000929282	0.000305718	7.59962e-05	3.65226e-05	0.00622844	0.000393074	0.00226725
2021	4	5	C	GA	31.29	38.17			38.58	39.88	36.0533					6.88			7.29	8.59	4.76333					2^-ΔΔCT (UCL)	5.40981	1.55121	0.268913	0.147472	0.0450522	8.83977	0.336511	3.46112
2021	4	5	C	GA	33.9833	37.375	37.4367			38.63	35.76		36.65			3.39167	3.45333			4.64667	1.77667		2.66667			2^-ΔΔCT (LCI)	0.16689	0.037038	0.00876135	0.00327174	0.00124622	0.228416	0.011108	0.0863172
2021	4	5	C	GA	27.3033	34.6433	34.5967	34.8233	36.675	36.33	33.7667	32.72	32.36			7.34	7.29333	7.52	9.37167	9.02667	6.46333	5.41667	5.05667			2^-ΔΔCT (UCI)	5.23743	1.51324	0.259846	0.144125	0.0437695	8.60513	0.32501	3.37253
2021	4	5	C	GA	30.04	36.2533	37.1467	36.4833	37.5	39	35.945	34.72	34.64			6.21333	7.10667	6.44333	7.46	8.96	5.905	4.68	4.6
2021	4	5	C	GA	27.4967	31.6867	33.2567	34.3633	34.1067	33.8033	31.34	34.6167	30.53			4.19	5.76	6.86667	6.61	6.30667	3.84333	7.12	3.03333
2021	4	1	C	GA	32.3533	38.265		38.38	37.35		36.3933	38.625	36.33			5.91167		6.02667	4.99667		4.04	6.27167	3.97667
2021	4	1	C	GA	35.5433	37.1133				31.78	35.695					1.57				-3.76333	0.151667
2021	4	1	C	GA	36.585	39.61				36.82	34.81					3.025				0.235	-1.775
2021	4	1	C	GA		36.37				32.15	33.8167	18.06
2021	4	1	C	GA	33.86	36.36				36.67	34.15	39.63	39.46			2.5				2.81	0.29	5.77	5.6
2021	4	1	C	GA	38.18					38.19	35.1267	39.93	37.23							0.01	-3.05333	1.75	-0.95
2021	4	1	C	GA	29.6433	37.825	36.9	35.66	36.1933	38.735	35.88	35.4033	35.3733			8.18167	7.25667	6.01667	6.55	9.09167	6.23667	5.76	5.73
2021	4	1	C	GA	28.7533	34.3167	36.0267	35.57	33.215	34.7333	32.7233	35.99	31.3267			5.56333	7.27333	6.81667	4.46167	5.98	3.97	7.23667	2.57333
2021	4	1	C	GA	27.2033	35.0167	33.9567	32.88	34.4533	35.4967	33.6267		31.6233			7.81333	6.75333	5.67667	7.25	8.29333	6.42333		4.42
2021	4	1	C	GA	27.5367	32.44	34.1567	32.2	34.595	36.3733	31.985	33.255	31.38			4.90333	6.62	4.66333	7.05833	8.83667	4.44833	5.71833	3.84333
2021	4	1	C	GA	24.7		30.0067	37.85		38.77	35.3567	33.41	35.905				5.30667	13.15		14.07	10.6567	8.71	11.205
2021	4	1	C	GA	24.7		30.1033			39.24	35	35.3	35.6				5.40333			14.54	10.3	10.6	10.9
2021	4	1	C	GA	29.66	34.9	36.0667	34.74	36.1767	38.26	33.1633		35.5667			5.24	6.40667	5.08	6.51667	8.6	3.50333		5.90667
2021	4	1	C	GA	27.8367	32.95	33.9033	33.8333	33.1433	34.7633	31.1667	33.6167	31.8233			5.11333	6.06667	5.99667	5.30667	6.92667	3.33	5.78	3.98667
2021	4	1	C	GA	26.9833	32.7133	32.53	32.59	31.7133	33.1967	32.2933	33.28	29.3967			5.73	5.54667	5.60667	4.73	6.21333	5.31	6.29667	2.41333
2021	4	1	C	GA	23.8633	30.4333	29.9533	30.07	29.4333	31.7167	30.2333	30.1667	27.43			6.57	6.09	6.20667	5.57	7.85333	6.37	6.30333	3.56667
2021	4	3	C	GA	27.76	34.5167	35.1167	34.3833	34.0467	36.2933	32.7467		32.43			6.75667	7.35667	6.62333	6.28667	8.53333	4.98667		4.67
2021	4	3	C	GA	31.4833	37.6	38.07			38.65	35.085		36.08			6.11667	6.58667			7.16667	3.60167		4.59667
2021	4	3	C	GA	25.7467	28.8433	28.5833	30.2333	29.42	31.5567	30.4433	30.7233	28.24			3.09667	2.83667	4.48667	3.67333	5.81	4.69667	4.97667	2.49333
2021	4	3	C	GA	30.0867	33.8833	35.5033	34.0667	34.96	36.4767	33.03	36.22	33.41			3.79667	5.41667	3.98	4.87333	6.39	2.94333	6.13333	3.32333
2021	4	3	C	GA	29.16	31.3933	31.2	33.08	31.9033	34.8933	33.0933	34.8433	30.04			2.23333	2.04	3.92	2.74333	5.73333	3.93333	5.68333	0.88
2021	4	3	C	GA	29.7567	33.9867	33.83	34.35	34.8767	39.64	33.5433	34.49	31.6667			4.23	4.07333	4.59333	5.12	9.88333	3.78667	4.73333	1.91
2021	4	2	C	GA	33.43	36.5133	34.9	37.88	38.6		36.4067		36.33			3.08333	1.47	4.45	5.17		2.97667		2.9
2021	4	2	C	GA	28.9133	30.8333	31.58	33.4833	30.9967	34.69	31.46	33.34	30.315			1.92	2.66667	4.57	2.08333	5.77667	2.54667	4.42667	1.40167
2021	4	2	C	GA	34.97	35.165	37.43	37.95	38.04		38.28		32.26			0.195	2.46	2.98	3.07		3.31		-2.71
2021	4	2	C	GA	29.85	34.11	35.2067	34.5267	32.4567	36.4433	31.91	36.0933	29.57			4.26	5.35667	4.67667	2.60667	6.59333	2.06	6.24333	-0.28
2021	4	2	C	GA	29.2467	34.05	35.1567	33.29	34.91	38.645	32.6533	35.27	34.4			4.80333	5.91	4.04333	5.66333	9.39833	3.40667	6.02333	5.15333
2021	4	2	C	GA	27.385	31.835	30.125	31.46	30.68	32.515	29.05	33.495	29.165			4.45	2.74	4.075	3.295	5.13	1.665	6.11	1.78
2021	4	2	C	GA	31.125	35.14	34.36	33.73	37.72		32.79	36.66	34.37			4.015	3.235	2.605	6.595		1.665	5.535	3.245
2021	5	2	C	GA	27.22	32.36	32.505	32.63	31.04	33.795	30.28	30.74	28.71			5.14	5.285	5.41	3.82	6.575	3.06	3.52	1.49
2021	5	2	C	GA	30.4	35.985	34.155	34.36	32.875	37.09	30.925	33.61	31.655			5.585	3.755	3.96	2.475	6.69	0.525	3.21	1.255
2021	5	2	C	GA	29.805	33.655	34.335	35.105	33.635	35.89	30.38	37.73	33.42			3.85	4.53	5.3	3.83	6.085	0.575	7.925	3.615
2021	5	2	C	GA	26.27	33.975	32.395	31.78	32.955	37.29	28.665	32.095	31.495			7.705	6.125	5.51	6.685	11.02	2.395	5.825	5.225
2021	5	2	C	GA	29.14	32.515	32.99	32.53	30.08	35.07	31.19	37.72	34.31			3.375	3.85	3.39	0.94	5.93	2.05	8.58	5.17
2021	5	2	C	GA	25.3	31.465	29.805	30.805	28.995	33.665	28.67	30.42	27.645			6.165	4.505	5.505	3.695	8.365	3.37	5.12	2.345
2021	5	2	C	GA	26.575	31.9	29.045	30.71	30.225	31.82	30.605	35.13	29.175			5.325	2.47	4.135	3.65	5.245	4.03	8.555	2.6
2021	5	5	C	GA	27.155	32.62	32.255	31.84	31.055	33.93	28.755	33.8	29.86			5.465	5.1	4.685	3.9	6.775	1.6	6.645	2.705
2021	5	5	C	GA	32.56	36.885	37.28		36.26	36.16	32.88	35.51	33.725			4.325	4.72		3.7	3.6	0.32	2.95	1.165
2021	5	5	C	GA	25.235	31.48	29.865	29.995	28.9	31.285	28.455	31.355	28.655			6.245	4.63	4.76	3.665	6.05	3.22	6.12	3.42
2021	5	5	C	GA	33.685	38.1	36.87	38.42	37.5	36.56	31.615		32.875			4.415	3.185	4.735	3.815	2.875	-2.07		-0.81
2021	4	4	D	GA	34.92	37.65	38.19	39.76			36.5833	38.39	38.63			2.73	3.27	4.84			1.66333	3.47	3.71
2021	4	4	D	GA	38.98	35.7633	38.52				36.71					-3.21667	-0.46				-2.27
2021	4	4	D	GA	27.5633	30.5167	30.3167	31.0133	31.24	33.4667	32.0233	33.11	29.0033			2.95333	2.75333	3.45	3.67667	5.90333	4.46	5.54667	1.44
2021	4	4	D	GA	26.7033	30.4233	29.3133	31.1533	30.53	31.5467	30.0333	34.445	28.93			3.72	2.61	4.45	3.82667	4.84333	3.33	7.74167	2.22667
2021	4	5	D	GA	29.74	32.5367	33.695	33.9467	33.5067	34.25	29.5767	34.85	32.2133			2.79667	3.955	4.20667	3.76667	4.51	-0.163333	5.11	2.47333
2021	4	5	D	GA	32.2267	33.1067	34.88	35.73	32.5533	36.1633	32.3267	36.695	31.5333			0.88	2.65333	3.50333	0.326667	3.93667	0.1	4.46833	-0.693333
2021	4	5	D	GA	26.6033	31.8167	31.7667	31.7967	29.4633	33.2133	31.9867	32.6867	29.9767			5.21333	5.16333	5.19333	2.86	6.61	5.38333	6.08333	3.37333
2021	4	5	D	GA	26.1933	32.9733	34.4467	31.9233	32.1533	35.8433	28.7733	31.89	31.2733			6.78	8.25333	5.73	5.96	9.65	2.58	5.69667	5.08
2021	4	5	D	GA	26.9733	33.3167	32.53	32.6667	32.1	37.2967	31.5067	34.2633	33.14			6.34333	5.55667	5.69333	5.12667	10.3233	4.53333	7.29	6.16667
2021	4	5	D	GA	31.0467	36.57				38.4	37.0767					5.52333				7.35333	6.03
2021	4	6	D	GA	33.3533		37.36	34.79			35.715	34.79	35.035				4.00667	1.43667			2.36167	1.43667	1.68167
2021	4	6	D	GA	24.96	31.4267	31.3833	31.4767	30.03	34.5	27.98	32.13	28.9567			6.46667	6.42333	6.51667	5.07	9.54	3.02	7.17	3.99667
2021	4	6	D	GA	26.7533	32.86	31.8	32.2433	30.6667	35.97	29.9233	33.0167	30.4467			6.10667	5.04667	5.49	3.91333	9.21667	3.17	6.26333	3.69333
2021	4	6	D	GA	30.3567	35.2033	35.82	35.1067	36.1333	38.49	33.58	35.38	34.04			4.84667	5.46333	4.75	5.77667	8.13333	3.22333	5.02333	3.68333
2021	4	6	D	GA	26.2367	31.24	31.91	33.3367	31.0433	34.34	28.9767	34.0033	31.1467			5.00333	5.67333	7.1	4.80667	8.10333	2.74	7.76667	4.91
2021	4	6	D	GA	27.9567	36.83					33.285					8.87333					5.32833
2021	4	6	D	GA	37.7533	39.19					35.7967		38.59			1.43667					-1.95667		0.836667
2021	4	6	D	GA	32.0233						35.965										3.94167
2021	4	6	D	GA	30.8233	37.32	37.5567	35.9233		39.07	35.21	34.7	34.3433			6.49667	6.73333	5.1		8.24667	4.38667	3.87667	3.52
2021	4	2	D	GA	37.91	36.78					36.66					-1.13					-1.25
2021	4	2	D	GA	35.4967		37.73			38.91	35.98		36.635				2.23333			3.41333	0.483333		1.13833
2021	4	2	D	GA	38.5	38.39					35.26		36.565			-0.11					-3.24		-1.935
2021	4	2	D	GA	26.6167	34.6333	34.6933	34.5467	35.5933	36.6467	31.89	34.5067	30.8033			8.01667	8.07667	7.93	8.97667	10.03	5.27333	7.89	4.18667
2021	4	2	D	GA	34.355					24.12	35.5733	29.98								-10.235	1.21833	-4.375
2021	4	2	D	GA	29.5233	34.2367	36.02	34.1533	37.1567	33.04	32.8033	37.85	32.9133			4.71333	6.49667	4.63	7.63333	3.51667	3.28	8.32667	3.39
2021	4	2	D	GA	37.195	37.19				37.41	37.48		39.85			-0.005				0.215	0.285		2.655
2021	4	2	D	GA	27.62	34.11	35.9833	34.0033	33.6467	36.6833	30.82	34.31	30.4867			6.49	8.36333	6.38333	6.02667	9.06333	3.2	6.69	2.86667
2021	4	2	D	GA	36.7733	38.62				30	35.73		36.9133			1.84667				-6.77333	-1.04333		0.14
2021	4	2	D	GA	28.4533	33.5967	33.2333	33.2667	34.43	35.7933	33.47	34.5167	32.1867			5.14333	4.78	4.81333	5.97667	7.34	5.01667	6.06333	3.73333
2021	4	2	D	GA	29.2833	37.2433	36.61	32.7967	33.18	34.225	32.5067	35.7767	33.81			7.96	7.32667	3.51333	3.89667	4.94167	3.22333	6.49333	4.52667
2021	4	2	D	GA	25.495	37.52	36	37.5		30.73	35.295	32.36	33.89			12.025	10.505	12.005		5.235	9.8	6.865	8.395
2021	4	2	D	GA	26.0033	32.97	32.2667	32.0933	31.61	34.4867	32.09	33.1033	29.33			6.96667	6.26333	6.09	5.60667	8.48333	6.08667	7.1	3.32667
2021	4	1	D	GA	29.69	35.8567	36.8567	35.8833	34.56	33.23	32.2267	31.905	34.36			6.16667	7.16667	6.19333	4.87	3.54	2.53667	2.215	4.67
2021	4	1	D	GA	28.4333	30.4967	30.8767	31.1733	30.4533	34.5367	31.0267	33.4333	29.88			2.06333	2.44333	2.74	2.02	6.10333	2.59333	5	1.44667
2021	4	1	D	GA	29.06	32.01	30.61	31.6933	31.7567	34.4433	31.9233	38.46	30.635			2.95	1.55	2.63333	2.69667	5.38333	2.86333	9.4	1.575
2021	4	1	D	GA	27.4767	30.6133	30.7233	31.6667	30.54	34.4333	30.58	32.7433	29.46			3.13667	3.24667	4.19	3.06333	6.95667	3.10333	5.26667	1.98333
2021	4	1	D	GA	28.7967	31.65	30.4067	32.3133	31.38	33.77	30.96	34.4567	31.605			2.85333	1.61	3.51667	2.58333	4.97333	2.16333	5.66	2.80833
2021	4	1	D	GA	39.18	35.965	37.88				35.71					-3.215	-1.3				-3.47
2021	4	1	D	GA	28.9667	34.305	34.5833	34.4767	34.21	35.5767	33.9933	33.5567	31.0733			5.33833	5.61667	5.51	5.24333	6.61	5.02667	4.59	2.10667
2021	4	1	D	GA	30.1	33.4233	33.85	33.42	34.14	37.5	33.1767	38.09	32.6			3.32333	3.75	3.32	4.04	7.4	3.07667	7.99	2.5
2021	4	1	D	GA	26.5467	32.66	30.7767	30.7267	29.7333	31.7267	30.2067	30.34	29.725			6.11333	4.23	4.18	3.18667	5.18	3.66	3.79333	3.17833
2021	4	1	D	GA	32.69	35.375	35.93	37.735	37.615	38.48	36.29	37.005	35.515			2.685	3.24	5.045	4.925	5.79	3.6	4.315	2.825
2021	4	1	D	GA	34.3033	35.37	37.17	37.6767	37.84	37.79	38.225		36.53			1.06667	2.86667	3.37333	3.53667	3.48667	3.92167		2.22667
2021	4	1	D	GA		34.77					37.9833		36
2021	4	3	D	GA	28.5733	35.5767	32.9067	33.61	36.315	37.3933	34.0267	35.6	31.4833			7.00333	4.33333	5.03667	7.74167	8.82	5.45333	7.02667	2.91
2021	4	3	D	GA	28.5733	31.37	32.3867	33.2233	31.1033	33.97	30.5	33.1733	30.005			2.79667	3.81333	4.65	2.53	5.39667	1.92667	4.6	1.43167
2021	4	3	D	GA	25.1667	30.0567	27.6767	28.74	27.6233	28.5733	30.8533	30.47	29.675			4.89	2.51	3.57333	2.45667	3.40667	5.68667	5.30333	4.50833
2021	4	3	D	GA	28.9433	33.87	33.3	34.9633	34.5933	37.1633	33.7333	35.95	32.89			4.92667	4.35667	6.02	5.65	8.22	4.79	7.00667	3.94667
2021	4	3	D	GA	25.6533	28.9333	28.1233	27.1	27.4333	31.1167	30.8233	29.0167	28.33			3.28	2.47	1.44667	1.78	5.46333	5.17	3.36333	2.67667
2021	4	3	D	GA	36.66	35.74					37.695		39.09			-0.92					1.035		2.43
2021	4	3	D	GA	24.945	28.335	25.62	29.86	26.225	26.61	29.15	29.84	24.435			3.39	0.675	4.915	1.28	1.665	4.205	4.895	-0.51
2021	4	3	D	GA	28.765	32.76	30.395	32.2	31.71	35.105	30.145	34.7	31.62			3.995	1.63	3.435	2.945	6.34	1.38	5.935	2.855
2021	4	3	D	GA	26.95	34.005	32.03	34.295	35.85	37.405	31.45	36.03	30.04			7.055	5.08	7.345	8.9	10.455	4.5	9.08	3.09
2021	4	3	D	GA	30.015	33.79	32.11	34.035	32.145	33.955	30.62	33.3	30.095			3.775	2.095	4.02	2.13	3.94	0.605	3.285	0.08
2021	5	1	D	GA	33.915	36.7	38.6		38.83		34.625		35.555			2.785	4.685		4.915		0.71		1.64
2021	5	1	D	GA	28.495	33.6	31.38	32.365	32.795	30.41	29.975	32.23	29.48			5.105	2.885	3.87	4.3	1.915	1.48	3.735	0.985
2021	5	1	D	GA	31.245	34.91	35.28	35.455	35.83	37	31.795		32.345			3.665	4.035	4.21	4.585	5.755	0.55		1.1
2021	5	1	D	GA	28.225	36.29	31.675	32.905	35.445	38.515	29.935	34.305	32.82			8.065	3.45	4.68	7.22	10.29	1.71	6.08	4.595
2021	5	1	D	GA	22.475	29.54	23.73	23.61	25.89	28.605	26.78	30.45	28.395			7.065	1.255	1.135	3.415	6.13	4.305	7.975	5.92
2021	5	3	D	GA	30.22	38.095	34.92	34.145	38.56	39.33	31.48	35.205	34.925			7.875	4.7	3.925	8.34	9.11	1.26	4.985	4.705
2021	5	3	D	GA	29.42	33.335	31.91	37.71	34.945	34.75	32.13		30.665			3.915	2.49	8.29	5.525	5.33	2.71		1.245
2021	5	3	D	GA	24.625	31.475	28.86	29.03	28.475	31.745	28.565	31.725	29.965			6.85	4.235	4.405	3.85	7.12	3.94	7.1	5.34
2021	5	3	D	GA	27.74	32.985	30.515	32.835	32.54	32.27	30.71	31.85	29.52			5.245	2.775	5.095	4.8	4.53	2.97	4.11	1.78
2021	5	3	D	GA	27.085	31.65	29.295	34.475	29.42	31.465	29.36	33.3	28.915			4.565	2.21	7.39	2.335	4.38	2.275	6.215	1.83
2021	5	3	D	GA	27.26	33.685	33.635	31.825	32.6	33.67	31.69	30.865	31.12			6.425	6.375	4.565	5.34	6.41	4.43	3.605	3.86
2021	5	3	D	GA	27.22	35.205	31.01	32.785	32.625	37.145	29.745	33.275	33.37			7.985	3.79	5.565	5.405	9.925	2.525	6.055	6.15
2021	5	3	D	GA	25.85	29.59	28.975	32.08	29.19	29.67	28.135	31.195	26.08			3.74	3.125	6.23	3.34	3.82	2.285	5.345	0.23
2021	4	1	E	GA	27.7833	30.6633	30.5633	31.3067	30.2467	33.3067	29.35	32.415	28.7367			2.88	2.78	3.52333	2.46333	5.52333	1.56667	4.63167	0.953333
2021	4	2	E	GA	28.9067	31.0867	31.1467	32.83	33.75	34.5967	31.5067	36.08	31.5933			2.18	2.24	3.92333	4.84333	5.69	2.6	7.17333	2.68667
2021	4	2	E	GA	35.45	37.73	36.5					37.94	36.73			2.28	1.05					2.49	1.28
2021	4	2	E	GA	37.83	36.99	36.9				36.59		35.55			-0.84	-0.93				-1.24		-2.28
2021	4	2	E	GA	24.36	32.1933	30.3567	30.23	30.1067	32.8	29.6167	31.1233	29.3933			7.83333	5.99667	5.87	5.74667	8.44	5.25667	6.76333	5.03333
2021	4	2	E	GA	26.8767	32.3733	33.0667	33.11	32.0333	35.89	30.2467	34.17	31.3067			5.49667	6.19	6.23333	5.15667	9.01333	3.37	7.29333	4.43
2021	4	2	E	GA	25.77	34.3833	32.1867	31.17	31.1433	34.7967	29.5	32.42	32.3			8.61333	6.41667	5.4	5.37333	9.02667	3.73	6.65	6.53
2021	4	2	E	GA	30.2433	33.6867	35.38	35.3667	34.2867	38.1	32.4467	35.405	33.5267			3.44333	5.13667	5.12333	4.04333	7.85667	2.20333	5.16167	3.28333
2021	4	2	E	GA	31.6333		38.1	36.88		39.38	35.12		36.06				6.46667	5.24667		7.74667	3.48667		4.42667
2021	4	2	E	GA	25.6467	31.9067	30.9967	31.1467	31.3867	34.92	29.2967	31.97	30.4933			6.26	5.35	5.5	5.74	9.27333	3.65	6.32333	4.84667
2021	4	2	E	GA	25.8467	30.88	32.5767	32.4433	30.46	34.2467	28.81	32.52	28.84			5.03333	6.73	6.59667	4.61333	8.4	2.96333	6.67333	2.99333
2021	4	2	E	GA	32.16	36.88	36.76				36.895		34.59			4.72	4.6				4.735		2.43
2021	4	2	E	GA	34.3633	35.68					36.62					1.31667					2.25667
2021	4	2	E	GA	26.9867	31.1833	31.6633	31.5667	30.73	34.0867	29.3633	32.8733	29.72			4.19667	4.67667	4.58	3.74333	7.1	2.37667	5.88667	2.73333
2021	4	2	E	GA	32.2367	37.96			36.81		36.3667					5.72333			4.57333		4.13
2021	4	3	E	GA	33.93			37.36		39.17	35.13							3.43		5.24	1.2
2021	4	3	E	GA	19.9333	27.0867	24.0633	23.6167	25.1667	28.4067	24.2633	27.1833	26.0633			7.15333	4.13	3.68333	5.23333	8.47333	4.33	7.25	6.13
2021	4	3	E	GA	34.3633						36.6067		36.24								2.24333		1.87667
2021	4	3	E	GA	32.08	37.16					37.42					5.08					5.34
2021	4	3	E	GA	32.21	35.4733	37.995	37.14	37.67		33.9233		36.4633			3.26333	5.785	4.93	5.46		1.71333		4.25333
2021	4	6	E	GA	27.1867	33.91	33.26	34.99	34.4533	35.83	33.535	35.8	31.6433			6.72333	6.07333	7.80333	7.26667	8.64333	6.34833	8.61333	4.45667
2021	4	6	E	GA	32	37.5033		37.89	37.38		35.28	37.44	35.035			5.50333		5.89	5.38		3.28	5.44	3.035
2021	4	6	E	GA	30.65	37.2733	38.815	34.6567	37.655	38.84	35.74	36.7	34.39			6.62333	8.165	4.00667	7.005	8.19	5.09	6.05	3.74
2021	4	6	E	GA	34.5033	36.72	37.02				37.035					2.21667	2.51667				2.53167
2021	4	6	E	GA	37.1867	36.09					35.42					-1.09667					-1.76667
2021	4	6	E	GA	35.7167	36.67							36.735			0.953333							1.01833
2021	4	6	E	GA	23.3667	32.8233	34.1933	31.41	34.48	37.06	29.4467	33.18	30.5933			9.45667	10.8267	8.04333	11.1133	13.6933	6.08	9.81333	7.22667
2021	4	6	E	GA		37.69					34.49		37.59
2021	4	6	E	GA							35.81
2021	4	6	E	GA	33.9733	36.9				37.75	33.3667		36.71			2.92667				3.77667	-0.606667		2.73667
2021	4	6	E	GA	30.7267	35.4933	36.9	35.5233	36.9	39.21	33.12	33.21	34.0767			4.76667	6.17333	4.79667	6.17333	8.48333	2.39333	2.48333	3.35
2021	4	6	E	GA	26.9167	32.2433	33.86	32.2967	32.86	34.4367	32	32.8633	31.03			5.32667	6.94333	5.38	5.94333	7.52	5.08333	5.94667	4.11333
2021	4	6	E	GA	26.6	31.1333	32.8833	30.8867	32.1667	33.6	29.5867	33.125	30.16			4.53333	6.28333	4.28667	5.56667	7	2.98667	6.525	3.56
2021	4	6	E	GA	31.2967	36.52				37.57	34.9		37.54			5.22333				6.27333	3.60333		6.24333
2021	4	6	E	GA	28.7633	36.9033	36.34	36.11	35.46	32.87	33.7233		35.99			8.14	7.57667	7.34667	6.69667	4.10667	4.96		7.22667
2021	4	6	E	GA	24.4467	30.97	32.0933	31.165	30.14	31.41	28.7867	30.8567	29.35			6.52333	7.64667	6.71833	5.69333	6.96333	4.34	6.41	4.90333
2021	4	6	E	GA	32.0733	37.77				30.49	32.6		35.9			5.69667				-1.58333	0.526667		3.82667
2021	4	6	E	GA	36.3333	35.81				36.55	37.0067		35.59			-0.523333				0.216667	0.673333		-0.743333
2021	4	6	E	GA	26.3467	33.6933	34.4433	32.7267	34.0567	33.41	32.0033	33.77	31.8067			7.34667	8.09667	6.38	7.71	7.06333	5.65667	7.42333	5.46
2021	4	6	E	GA	27.31	34.4967	34.8633	34.2633	33.1333	33.03	31.74	32.5967	33.3267			7.18667	7.55333	6.95333	5.82333	5.72	4.43	5.28667	6.01667
2021	4	6	E	GA	29.69	34.6967	36.52	33.8633	35.39	30.87	32.8767	34.58	33.2867			5.00667	6.83	4.17333	5.7	1.18	3.18667	4.89	3.59667
2021	4	6	E	GA	28.67	34.6967	35.7567	34.585	34.61	30.6	32.9233	33.575	33.225			6.02667	7.08667	5.915	5.94	1.93	4.25333	4.905	4.555
2021	4	6	E	GA		35.97				38.42	37.87
2021	4	6	E	GA	35.22	34.64				36.75	36.79		38.21			-0.58				1.53	1.57		2.99
2021	4	5	E	GA	28.3267	35.7967	35.48	33.5133	33.6567	30.12	31.0767	36.72	33.75			7.47	7.15333	5.18667	5.33	1.79333	2.75	8.39333	5.42333
2021	4	5	E	GA	26.27	33.8433	31.8267	29.2367	33.9667	34.1033	32.87	33.53	31.69			7.57333	5.55667	2.96667	7.69667	7.83333	6.6	7.26	5.42
2021	4	5	E	GA	29.97	34.71	38.16	36.255	33.9267	39.0233	31.98	33.9167	32.9433			4.74	8.19	6.285	3.95667	9.05333	2.01	3.94667	2.97333
2021	4	5	E	GA	22.74	28.3067	28.0167	27.27	26.2267	28.3433	26.1733	27.6167	26.4667			5.56667	5.27667	4.53	3.48667	5.60333	3.43333	4.87667	3.72667
2021	4	5	E	GA	25.2633	31.0033	33.1967	31.9533	32.2333	32.9867	30.0167	34.1433	31.7133			5.74	7.93333	6.69	6.97	7.72333	4.75333	8.88	6.45
2021	4	5	E	GA	30.23	35.74	38.395	36.49	37.75	36.29	35.18	33.045	36.595			5.51	8.165	6.26	7.52	6.06	4.95	2.815	6.365
2021	4	5	E	GA	33	37.14	36.71	36.41	37.39	33.49	33.61	36.74	37.3			4.14	3.71	3.41	4.39	0.49	0.61	3.74	4.3
2021	4	5	E	GA	28.21	33.8567	35.3833	34.21	33.18	35.5133	32.31	35.0233	32.25			5.64667	7.17333	6	4.97	7.30333	4.1	6.81333	4.04
2021	4	5	E	GA	29.5133	34.93	36.7533	35.36	37.24	38.375	33.6067	39.88	35.855			5.41667	7.24	5.84667	7.72667	8.86167	4.09333	10.3667	6.34167
2021	4	5	E	GA	35.35	34.96				37.6	36.27	38.09	35.73			-0.39				2.25	0.92	2.74	0.38
2021	4	5	E	GA	36.5433	34.12		36.45		39.46	34.84		37.175			-2.42333		-0.0933333		2.91667	-1.70333		0.631667
2021	4	5	E	GA	31.1533	34.7633	36.135	35.96	37.7	34.8533	34.8967	34.12	33.37			3.61	4.98167	4.80667	6.54667	3.7	3.74333	2.96667	2.21667
2021	4	5	E	GA	28.59	35.36	35.3967	35.095	35.25	39.24	33.56		34.4067			6.77	6.80667	6.505	6.66	10.65	4.97		5.81667
2021	4	5	E	GA	27.5567	34.12	35.0933	31.12	33.1567	35.7933	32.41	33.2867	32.54			6.56333	7.53667	3.56333	5.6	8.23667	4.85333	5.73	4.98333
2021	4	5	E	GA	37.4867	37.5	36.33	37.68			37.3333		37.4			0.0133333	-1.15667	0.193333			-0.153333		-0.0866667
2021	4	5	E	GA	31.4267	33.7233	33.2333	35.5	32.91	37.7267	33.6067	37.3	31.36			2.29667	1.80667	4.07333	1.48333	6.3	2.18	5.87333	-0.0666667
2021	4	5	E	GA	25.17	29.15	28.6733	29.52	28.06	30.8367	30.3533	29.06	28.04			3.98	3.50333	4.35	2.89	5.66667	5.18333	3.89	2.87
2021	4	5	E	GA	30.8733	33.7533	32.4	34.2867	33.1367	36.72	31.75	35.6533	32.33			2.88	1.52667	3.41333	2.26333	5.84667	0.876667	4.78	1.45667
2021	4	5	E	GA	29.2167	31.6233	32.37	33.2	31.54	34.12	30.3933	34.3433	32.375			2.40667	3.15333	3.98333	2.32333	4.90333	1.17667	5.12667	3.15833
2021	4	5	E	GA	26.9833	33.47	33.2067	31.2133	36.3067	36.7033	31.1733	33.7733	32.66			6.48667	6.22333	4.23	9.32333	9.72	4.19	6.79	5.67667
2021	4	5	E	GA	28.7533	33.29	32.7233	34.4733	32.8033	34.58	33.0767	34.85	32.28			4.53667	3.97	5.72	4.05	5.82667	4.32333	6.09667	3.52667
2021	4	5	E	GA	26.0733	30.1367	29.9767	30.78	28.22	31.4133	28.95	31.1133	27.775			4.06333	3.90333	4.70667	2.14667	5.34	2.87667	5.04	1.70167
2021	4	5	E	GA	29.4267	31.4967	29.9633	34.5733	30.4267	33.2667	31.5367	34.95	29.145			2.07	0.536667	5.14667	1	3.84	2.11	5.52333	-0.281667
2021	4	5	E	GA	29.6233	32.4933	32.2267	32.8167	32.88	35.6133	31.5267	34.3667	31.265			2.87	2.60333	3.19333	3.25667	5.99	1.90333	4.74333	1.64167
2021	4	5	E	GA	29.3233	33.88	33.6667	34.76	36.6567	36.925	33.47	36.005	34.77			4.55667	4.34333	5.43667	7.33333	7.60167	4.14667	6.68167	5.44667
2021	4	5	E	GA	28.3267	31.0067	30.5	33.6233	30.88	32.3733	30.5167	32.7533	31.15			2.68	2.17333	5.29667	2.55333	4.04667	2.19	4.42667	2.82333
2021	4	5	E	GA	28.2133	31.84	32.4767	32.26	31.11	35.5733	31.2333	32.5933	30.025			3.62667	4.26333	4.04667	2.89667	7.36	3.02	4.38	1.81167
2021	4	5	E	GA	30.38	34.5567	35.1733	34.97	36.4867	38.9	33.1	34.19	34.12			4.17667	4.79333	4.59	6.10667	8.52	2.72	3.81	3.74
2021	4	5	E	GA	27.62	30.61	30.9467	32.5667	30.4467	33.4067	29.2867	32.8133	29.915			2.99	3.32667	4.94667	2.82667	5.78667	1.66667	5.19333	2.295
2021	4	5	E	GA	29.2033	34.3733	31.7067	33.3967	34.04	36.5867	34.2233	35.3967	31.84			5.17	2.50333	4.19333	4.83667	7.38333	5.02	6.19333	2.63667
2021	4	5	E	GA	36.9033	34.99					37.1267					-1.91333					0.223333
2021	4	5	E	GA	34.1833	34.61		36.805	36.93	38.28	37.785		36.64			0.426667		2.62167	2.74667	4.09667	3.60167		2.45667
2021	4	5	E	GA	27.8767	31.1367	31.33	31.81	31.0967	32.2333	30.6233	32.2467	29.09			3.26	3.45333	3.93333	3.22	4.35667	2.74667	4.37	1.21333
2021	4	5	E	GA	29.0167	31.5	31.6267	35.4433	32.6167	36.8267	31.7333	35.4867	29.09			2.48333	2.61	6.42667	3.6	7.81	2.71667	6.47	0.0733333
2021	4	5	E	GA	27.21	31.0567	31.2467	35.7867	31.39	35.8267	33.2967	31.7233	28.305			3.84667	4.03667	8.57667	4.18	8.61667	6.08667	4.51333	1.095
2021	4	5	E	GA	29.7933	35.5833	33.9467	32.7633	35	39.335	35.78	35.245	34.115			5.79	4.15333	2.97	5.20667	9.54167	5.98667	5.45167	4.32167
2021	4	4	E	GA	37.67	34.26	37.94						35.04			-3.41	0.27						-2.63
2021	4	4	E	GA	29.08	34.4667	33.66	33.88	33.44	36.52	31.46	35.61	36.595			5.38667	4.58	4.8	4.36	7.44	2.38	6.53	7.515
2021	4	4	E	GA	30.7233	32.3467	34.5167	35.4533	32.8333	37.0467	32.99	36.44	30.575			1.62333	3.79333	4.73	2.11	6.32333	2.26667	5.71667	-0.148333
2021	4	4	E	GA	27.5033	31.61	31.61	34.2433	31.87	33.1067	31.4633	31.9833	28.185			4.10667	4.10667	6.74	4.36667	5.60333	3.96	4.48	0.681667
2021	4	4	E	GA	27.48	33.81	30.0867	31.54	34.0033	32.7867	33.78	34.56	32.545			6.33	2.60667	4.06	6.52333	5.30667	6.3	7.08	5.065
2021	4	4	E	GA	28.23	34.2633	34.0267	34.68	33.0867	35.2267	34.03	35.2567	34.14			6.03333	5.79667	6.45	4.85667	6.99667	5.8	7.02667	5.91
2021	4	4	E	GA	26.495	31.21	29.29	31.075	29.845	32.99	29.555	31.785	28.87			4.715	2.795	4.58	3.35	6.495	3.06	5.29	2.375
2021	4	4	E	GA	31.59	35.005	37.16	35.99	35.53	36.965	31.835	37.225	31.74			3.415	5.57	4.4	3.94	5.375	0.245	5.635	0.15
2021	4	4	E	GA	31.13	34.93	36.8	35.16	34.745	36.005	32.135	34.81	33.86			3.8	5.67	4.03	3.615	4.875	1.005	3.68	2.73
2021	4	4	E	GA	27.64	32.045	31.315	31.175	30.16	33.23	30.435	31.855	27.425			4.405	3.675	3.535	2.52	5.59	2.795	4.215	-0.215
2021	4	4	E	GA	27.055	33.465	32.12	31.92	34.915	35.81	29.35	33.515	31.445			6.41	5.065	4.865	7.86	8.755	2.295	6.46	4.39
2021	4	4	E	GA	27.785	33.055	31.685	32.445	32.87	35.9	29.53	33.025	30.46			5.27	3.9	4.66	5.085	8.115	1.745	5.24	2.675
2021	5	5	E	GA	26.99	34.41	30.285	31.92	31.765	34.96	30.155	32.9	31.605			7.42	3.295	4.93	4.775	7.97	3.165	5.91	4.615
2021	5	5	E	GA	25.675	30.55	28.65	31.235	30.715	32.57	29.07	29.85	27.515			4.875	2.975	5.56	5.04	6.895	3.395	4.175	1.84
2021	5	5	E	GA	28.49	33.765	32.085	33.705	31.76	33.685	30.78	32.37	30.785			5.275	3.595	5.215	3.27	5.195	2.29	3.88	2.295
2021	5	5	E	GA	29.59	31.865	32.89	34.525	33.745	34.575	30.785	35.43	30.18			2.275	3.3	4.935	4.155	4.985	1.195	5.84	0.59
2021	5	5	E	GA	28.915	35.705	33.005	34.32	35.51	37.275	32.035	37.58	31.59			6.79	4.09	5.405	6.595	8.36	3.12	8.665	2.675
2021	5	5	E	GA	26.77	32.555	31.875	30.39	30.055	33.795	31.11	32.205	29.925			5.785	5.105	3.62	3.285	7.025	4.34	5.435	3.155
2021	5	5	E	GA	25.01	31.955	29.495	33.83	29.65	33.7	28.49	31.77	27.275			6.945	4.485	8.82	4.64	8.69	3.48	6.76	2.265
2021	5	4	E	GA	29.855	36.86	33.42	35.515	35.025	39.45	31.34	35.75	33.885			7.005	3.565	5.66	5.17	9.595	1.485	5.895	4.03
2021	5	4	E	GA	28.915	33.62	34.145	32.04	32.815	36.23	31.65	37.73	31.785			4.705	5.23	3.125	3.9	7.315	2.735	8.815	2.87
2021	4	5	F	GA	28.3567	30.8767	29.17	31.8733	31.5667	34.8533	30.85	34.6	30.345			2.52	0.813333	3.51667	3.21	6.49667	2.49333	6.24333	1.98833
2021	4	5	F	GA	37.1467	35.79	38.99				37.5		36.48			-1.35667	1.84333				0.353333		-0.666667
2021	4	5	F	GA	35.74	36.575	32.41				36.525		35.485			0.835	-3.33				0.785		-0.255
2021	4	5	F	GA	33.7567	37.06	37.85		38.86	39.08	36.4267	37.57	37.1			3.30333	4.09333		5.10333	5.32333	2.67	3.81333	3.34333
2021	4	5	F	GA	37.5633	36.82	38				36.9567		36.2733			-0.743333	0.436667				-0.606667		-1.29
2021	4	5	F	GA	27.7233	31.7467	29.56	31.4433	33.3833	35.6433	30.92	35.85	29.4433			4.02333	1.83667	3.72	5.66	7.92	3.19667	8.12667	1.72
2021	4	6	F	GA	37.4567						36.025		34.455								-1.43167		-3.00167
2021	4	6	F	GA	32.1467	35.82					35.8867	37.83	38.8			3.67333					3.74	5.68333	6.65333
2021	4	6	F	GA	34.34	36.18					36.3667		38.26			1.84					2.02667		3.92
2021	4	6	F	GA	36.61						37.11					-36.61					0.5
2021	4	6	F	GA	31.4133	38.81					35.255					7.39667					3.84167
2021	4	6	F	GA	25.81	31.9333	32.3533	31.83	30.9767	33.8133	30.2033	33.6033	29.7467			6.12333	6.54333	6.02	5.16667	8.00333	4.39333	7.79333	3.93667
2021	4	6	F	GA	26.8567	33.2633	32.8733	32.4967	32.3533	35.5233	30.17	33.68	31.7433			6.40667	6.01667	5.64	5.49667	8.66667	3.31333	6.82333	4.88667
2021	4	4	F	GA	34.9833	38.005					36.8867		36.435			3.02167					1.90333		1.45167
2021	4	4	F	GA	24.1	29.74	29.0933	29.7433	28.37	32.79	27.7567	30.63	27.95			5.64	4.99333	5.64333	4.27	8.69	3.65667	6.53	3.85
2021	4	4	F	GA	36.9567	38.9					35.78					1.94333					-1.17667
2021	4	4	F	GA	24.0567	29.1267	29.88	30.54	29.01	30.2567	27.1767	30.5	28.1767			5.07	5.82333	6.48333	4.95333	6.2	3.12	6.44333	4.12
2021	4	4	F	GA	38.0467	37.99					36.34					-0.0566667					-1.70667
2021	4	4	F	GA	28.7433	36.5767	37.12		36.2267	38.335	35.3767		35.92			7.83333	8.37667		7.48333	9.59167	6.63333		7.17667
2021	4	4	F	GA	27.48	32.4967	34.1667	34.3733	35.3667	36.3167	30.8367	35.69	33.01			5.01667	6.68667	6.89333	7.88667	8.83667	3.35667	8.21	5.53
2021	4	4	F	GA	29.98	35.61	37.085	34.475	38.92		34.02	36.17	37.1			5.63	7.105	4.495	8.94		4.04	6.19	7.12
2021	4	4	F	GA	27.6133	35.45	32.6933	33.0167	36.6733	37.0433	33.2033	35.2	34.5533			7.83667	5.08	5.40333	9.06	9.43	5.59	7.58667	6.94
2021	4	4	F	GA	23.1	31.38	30.93	30.7733	29.84	32.1533	29.01	32.1633	30.3833			8.28	7.83	7.67333	6.74	9.05333	5.91	9.06333	7.28333
2021	4	3	F	GA	27.77	31.785	37.25	34.3233	33.9	30.94	32.38	33.02	31.275			4.015	9.48	6.55333	6.13	3.17	4.61	5.25	3.505
2021	4	3	F	GA	26.3967	31.6667	34.0533	31.32	30.5833	32.7667	31.83	33.14	28.3733			5.27	7.65667	4.92333	4.18667	6.37	5.43333	6.74333	1.97667
2021	4	3	F	GA	35.2567		38.21			36.86	36.505		37.54				2.95333			1.60333	1.24833		2.28333
2021	4	3	F	GA	28.2967	32.5733	33.43	32.265	32.265	35.6033	32.6233	33.17	31.4033			4.27667	5.13333	3.96833	3.96833	7.30667	4.32667	4.87333	3.10667
2021	4	3	F	GA	25.6	33.2933	32.8833	32.8767	35.4467	36.01	30.74	32.78	31.3267			7.69333	7.28333	7.27667	9.84667	10.41	5.14	7.18	5.72667
2021	4	3	F	GA	29.21	33.79	34.9067	35.63	35.3067	38.29	32.3867	33	32.6867			4.58	5.69667	6.42	6.09667	9.08	3.17667	3.79	3.47667
2021	4	3	F	GA	34.04					37.1	34.745									3.06	0.705
2021	4	3	F	GA	28.7667	35.2367	34.6367	31.6267	38.29	33.105	34.6867	33.37	34.9833			6.47	5.87	2.86	9.52333	4.33833	5.92	4.60333	6.21667
2021	4	3	F	GA	21.1833	29.6167	28.5767	28.7167	28.1667	29.3833	28.54	28.3833	30.3733			8.43333	7.39333	7.53333	6.98333	8.2	7.35667	7.2	9.19
2021	4	3	F	GA	27.7733	35.1867	35.4167	32.62	34.8633	37.895	33.6333	31.1167	34.88			7.41333	7.64333	4.84667	7.09	10.1217	5.86	3.34333	7.10667
2021	4	3	F	GA	28.7667	34.7833	36.7467	35.0367	34.4367	36.16	32.3833	34.5267	32.24			6.01667	7.98	6.27	5.67	7.39333	3.61667	5.76	3.47333
2021	4	3	F	GA			38.28			37.16	37.08		37.08
2021	4	3	F	GA	36.07					36.65	38.7	38.05	37.46							0.58	2.63	1.98	1.39
2021	4	2	F	GA	31.12	37.4	38.08	34.9867	36.84	38.12	34.1933	33.01	34.43			6.28	6.96	3.86667	5.72	7	3.07333	1.89	3.31
2021	4	2	F	GA	36.8233	36.35				37.19	36.975					-0.473333				0.366667	0.151667
2021	4	2	F	GA	34.88	35.87				38.25	36.03		34.91			0.99				3.37	1.15		0.03
2021	4	2	F	GA	28.93	34.93	33.04	29.15	39.72	36.02	32.8733	29.795	32.8167			6	4.11	0.22	10.79	7.09	3.94333	0.865	3.88667
2021	4	2	F	GA	27.77	34.0133	35.5767	33.8833	33.5833	35.7733	31.68	35.19	31.68			6.24333	7.80667	6.11333	5.81333	8.00333	3.91	7.42	3.91
2021	4	2	F	GA	29.7767	33.87	33.66	35.6833	33.5933	35.2933	34.8167	35.0133	32.415			4.09333	3.88333	5.90667	3.81667	5.51667	5.04	5.23667	2.63833
2021	4	2	F	GA	25.0833	28.4533	27.0467	31	28.63	30.3833	29.0267	32.0333	27.715			3.37	1.96333	5.91667	3.54667	5.3	3.94333	6.95	2.63167
2021	4	2	F	GA	29.3267	34.8767	33.0733	36.2933	36.8833	38.325	33.33	37.185	34.92			5.55	3.74667	6.96667	7.55667	8.99833	4.00333	7.85833	5.59333
2021	4	2	F	GA	28.45	32.3133	33.4933	33.58	33.48	34.21	30.9367	34.7	33.46			3.86333	5.04333	5.13	5.03	5.76	2.48667	6.25	5.01
2021	4	2	F	GA	37.8333	35.15					35.8		36.5			-2.68333					-2.03333		-1.33333
2021	4	2	F	GA	31.27	36.165	36.435	35.97	38.31	38.74	35.6433	36.36	35.585			4.895	5.165	4.7	7.04	7.47	4.37333	5.09	4.315
2021	4	2	F	GA	24.42	30.0767	28.8967	29.92	28.34	30.01	28.8467	30.9533	27.94			5.65667	4.47667	5.5	3.92	5.59	4.42667	6.53333	3.52
2021	4	2	F	GA	26.2633	30.3467	29.2633	32.5	30.34	31.6633	29.5333	34.2833	28.72			4.08333	3	6.23667	4.07667	5.4	3.27	8.02	2.45667
2021	4	2	F	GA	28.4033	33.4733	33.95	33.1433	32.3	35.3733	32.25	34.2433	30.805			5.07	5.54667	4.74	3.89667	6.97	3.84667	5.84	2.40167
2021	4	2	F	GA	28.2367	33.9633	31.0333	34.0233	32.6	34.9533	33.51	34.6867	28.8967			5.72667	2.79667	5.78667	4.36333	6.71667	5.27333	6.45	0.66
2021	4	1	F	GA	31.7967	35.11	37.97				38.205		36.02			3.31333	6.17333				6.40833		4.22333
2021	4	1	F	GA	25.12	29.8733	28.2533	28.9933	27.52	30.5167	29.0967	30.1933	29.385			4.75333	3.13333	3.87333	2.4	5.39667	3.97667	5.07333	4.265
2021	4	1	F	GA	29.2033	33.3633	33.3967	34.12	37.25	37.69	33.09	35.2467	33.105			4.16	4.19333	4.91667	8.04667	8.48667	3.88667	6.04333	3.90167
2021	4	1	F	GA	27.8067	30.4533	30.4467	32	29.66	31.8167	30.4167	31.23	30.3			2.64667	2.64	4.19333	1.85333	4.01	2.61	3.42333	2.49333
2021	4	1	F	GA	33.57	33.705	33.355		37.47	39.73	36.175	36.99	37.65			0.135	-0.215		3.9	6.16	2.605	3.42	4.08
2021	4	1	F	GA	31.7033	34.4533	36.1333	35.3	34.57	38.54	34.1233	36.7067	32.35			2.75	4.43	3.59667	2.86667	6.83667	2.42	5.00333	0.646667
2021	4	1	F	GA	32.2567	36.405			38.93		38.31		36.11			4.14833			6.67333		6.05333		3.85333
2021	4	1	F	GA	37.8533	34.15							36.09			-3.70333							-1.76333
2021	4	1	F	GA	28.1133	33.85	35.04	35.36	34.6333	37.11	32.78	33.58	32.925			5.73667	6.92667	7.24667	6.52	8.99667	4.66667	5.46667	4.81167
2021	4	1	F	GA	28.475	33.63	31.64	31.85	33.32	34.815	30.45	35.125	32.35			5.155	3.165	3.375	4.845	6.34	1.975	6.65	3.875
2021	4	1	F	GA	25.275	32.785	28.625	26.385	29.99	30.775	29.885	31.695	30.995			7.51	3.35	1.11	4.715	5.5	4.61	6.42	5.72
2021	4	1	F	GA	29.89	34.73	34.975	33.86	33.58	37.19	31.49	33.03	30.51			4.84	5.085	3.97	3.69	7.3	1.6	3.14	0.62
2021	4	1	F	GA	27.055	34.01	32.08	32.09	32.46	34.945	29.16	33.82	30.04			6.955	5.025	5.035	5.405	7.89	2.105	6.765	2.985
2021	5	6	F	GA	32.175	35.205	36.14	37.085	36.215		32.585		33.365			3.03	3.965	4.91	4.04		0.41		1.19

## Sheet: Kisumu
Year	Cluster #	Insecticide	Dose	Phenotype	Species	Average CYP6P4	Average CYP6Z1	Average CYP4G16	Average CYP9K1	Average CYP6M2	Average CYP6P1	Average CYP6P3	Average GSTe2			Year	Cluster #	Insecticide	Dose	Phenotype	Species	Average RPS7	Average CYP6P4	Average CYP6Z1	Average CYP4G16	Average CYP9K1	Average CYP6M2	Average CYP6P1	Average CYP6P3	Average GSTe2
Colony	Colony	Colony	Colony	Colony	Kisumu	0.843011	0.853367	-0.514147	-2.08143	-1.40437	1.75302	0.0305106	-1.61705			Colony	Colony	Colony	Colony	Colony	Kisumu	31.2192	32.0623	32.0726	30.7051	29.1378	29.8149	32.9723	31.2498	29.6022
Colony	Colony	Colony	Colony	Colony	Kisumu	1.34701	-0.808351	-2.78993	-2.06619	-1.31553	1.35658	0.389784	-0.53105			Colony	Colony	Colony	Colony	Colony	Kisumu	29.0734	30.4204	28.265	26.2835	27.0072	27.7578	30.43	29.4632	28.5423
Colony	Colony	Colony	Colony	Colony	Kisumu	1.13962	-0.515155	-2.82128	-2.54205	-1.93881	2.35858	-0.0302381	2.07013			Colony	Colony	Colony	Colony	Colony	Kisumu	29.8503	30.9899	29.3351	27.029	27.3082	27.9115	32.2089	29.82	31.9204
Colony	Colony	Colony	Colony	Colony	Kisumu	-0.0557921	0.46406	-3.45661	-2.85232	-2.08659	-0.313305	-0.104303	-1.8247			Colony	Colony	Colony	Colony	Colony	Kisumu	30.2594	30.2036	30.7234	26.8028	27.4071	28.1728	29.9461	30.1551	28.4347
Colony	Colony	Colony	Colony	Colony	Kisumu	0.90307	-0.347674	-2.5726	-3.27564	-1.93723	3.43859	-0.219481	0.099208			Colony	Colony	Colony	Colony	Colony	Kisumu	27.9114	28.8145	27.5637	25.3388	24.6358	25.9742	31.35	27.6919	28.0106			COLONY	CYP6P4	CYP6Z1	CYP4G16	CYP9K1	CYP6M2	CYP6P1	GSTE2	CYP6P3
Colony	Colony	Colony	Colony	Colony	Kisumu	1.00326	-0.160816	-2.48057	-2.19199	-1.11475	0.727661	-0.929823	1.01434			Colony	Colony	Colony	Colony	Colony	Kisumu	30.6702	31.6735	30.5094	28.1897	28.4782	29.5555	31.3979	29.7404	31.6846			mean	0.995187	0.0484159	-1.67661	-2.57838	-3.00414	1.03252	-0.691222	-0.184906
Colony	Colony	Colony	Colony	Colony	Kisumu	1.05457	-0.591782	-2.9195	-3.5906	-2.14291	4.32736	0.321375	1.69948			Colony	Colony	Colony	Colony	Colony	Kisumu	26.3221	27.3767	25.7303	23.4026	22.7315	24.1792	30.6495	26.6435	28.0216			stdev	3.12197	2.59265	3.69547	2.74029	2.62761	2.28133	2.88452	3.42576
Colony	Colony	Colony	Colony	Colony	Kisumu	3.06385	-1.41742	-1.50362	-0.556414	0.814242	-3.64775	1.32414	-1.95858			Colony	Colony	Colony	Colony	Colony	Kisumu	33.8685	36.9323	32.4511	32.3649	33.3121	34.6827	30.2208	35.1926	31.9099
Colony	Colony	Colony	Colony	Colony	Kisumu	2.39351	0.876703	-1.22104	-2.28675	-1.65754	5.15945	2.24345	0.165125			Colony	Colony	Colony	Colony	Colony	Kisumu	28.8678	31.2613	29.7445	27.6467	26.581	27.2102	34.0272	31.1112	29.0329
Colony	Colony	Colony	Colony	Colony	Kisumu	2.6037	0.073561	-0.0848996	-1.65206	-2.53964	0.451254	-0.77206	2.20453			Colony	Colony	Colony	Colony	Colony	Kisumu	30.029	32.6327	30.1025	29.9441	28.3769	27.4893	30.4802	29.2569	32.2335
Colony	Colony	Colony	Colony	Colony	Kisumu	2.4436	0.389555	-2.5886	-1.90929	-2.20917	3.52866	1.36087	6.58748			Colony	Colony	Colony	Colony	Colony	Kisumu	28.6627	31.1063	29.0523	26.0741	26.7534	26.4535	32.1914	30.0236	35.2502
Colony	Colony	Colony	Colony	Colony	Kisumu	2.63166	1.32867	-2.389	-1.53225	0.122996	5.20604	1.15559	1.63495			Colony	Colony	Colony	Colony	Colony	Kisumu	26.6239	29.2555	27.9525	24.2349	25.0916	26.7469	31.8299	27.7794	28.2588
Colony	Colony	Colony	Colony	Colony	Kisumu	1.69033	0.557448	-1.50019	-1.76951	-1.61056	5.14143	0.115774	-0.899795			Colony	Colony	Colony	Colony	Colony	Kisumu	26.417	28.1073	26.9744	24.9168	24.6475	24.8064	31.5584	26.5327	25.5172
Colony	Colony	Colony	Colony	Colony	Kisumu	2.08846	0.61364	0.896547	-2.30198	-1.99514	7.46344	0.268247	-0.307047			Colony	Colony	Colony	Colony	Colony	Kisumu	26.7411	28.8296	27.3547	27.6376	24.4391	24.746	34.2045	27.0093	26.434
Colony	Colony	Colony	Colony	Colony	Kisumu	1.51033	0.575857	-2.64863	-1.76204	-1.33917	5.98131	-0.190021	1.379			Colony	Colony	Colony	Colony	Colony	Kisumu	26.9865	28.4968	27.5624	24.3379	25.2245	25.6473	32.9678	26.7965	28.3655
Colony	Colony	Colony	Colony	Colony	Kisumu	1.71131	1.13695	-1.79704	-1.35734	-1.87714	0.173855	0.575507	0.894709			Colony	Colony	Colony	Colony	Colony	Kisumu	29.1033	30.8146	30.2403	27.3063	27.746	27.2262	29.2772	29.6788	29.998
Colony	Colony	Colony	Colony	Colony	Kisumu	-2.42626	-1.11127	-4.1474	-3.57513	-4.25035	-0.37786	-	0.0632787			Colony	Colony	Colony	Colony	Colony	Kisumu	32.6133	30.1871	31.5021	28.4659	29.0382	28.363	32.2355	-	32.6766
Colony	Colony	Colony	Colony	Colony	Kisumu	6.35385	-0.712149	-4.65149	-3.36637	-3.0577	0.712053	0.715453	-1.97946			Colony	Colony	Colony	Colony	Colony	Kisumu	29.3461	35.6999	28.6339	24.6946	25.9797	26.2884	30.0581	30.0615	27.3666
Colony	Colony	Colony	Colony	Colony	Kisumu	-1.7181	0.206422	-2.57288	-2.65169	-2.08518	0.639413	0.561754	4.90605			Colony	Colony	Colony	Colony	Colony	Kisumu	30.3602	28.6421	30.5666	27.7873	27.7085	28.275	30.9996	30.922	35.2663
Colony	Colony	Colony	Colony	Colony	Kisumu	-0.265786	-0.227703	-3.99361	-3.13971	-2.8354	1.04827	-1.39486	-1.56067			Colony	Colony	Colony	Colony	Colony	Kisumu	29.7999	29.5341	29.5722	25.8063	26.6601	26.9645	30.8481	28.405	28.2392
Colony	Colony	Colony	Colony	Colony	Kisumu	-1.96528	-0.24783	-1.48661	-2.9254	-3.97621	0.303536	-2.40465	-3.12607			Colony	Colony	Colony	Colony	Colony	Kisumu	31.6119	29.6466	31.3641	30.1253	28.6865	27.6357	31.9154	29.2073	28.4858
Colony	Colony	Colony	Colony	Colony	Kisumu	-0.574557	0.0984136	-4.85788	-2.44079	-3.64395	0.544941	0.728806	1.0915			Colony	Colony	Colony	Colony	Colony	Kisumu	29.6489	29.0743	29.7473	24.791	27.2081	26.005	30.1938	30.3777	30.7404
Colony	Colony	Colony	Colony	Colony	Kisumu	0.251299	1.00527	-3.20941	-2.98925	-2.78248	1.11925	-2.08241	-2.38026			Colony	Colony	Colony	Colony	Colony	Kisumu	29.5881	29.8394	30.5933	26.3787	26.5988	26.8056	30.7073	27.5057	27.2078
Colony	Colony	Colony	Colony	Colony	Kisumu	2.96777	0.0938995	-2.29556	-3.70382	-4.55675	-2.59888	-3.75939	-0.810232			Colony	Colony	Colony	Colony	Colony	Kisumu	33.2517	36.2194	33.3456	30.9561	29.5478	28.6949	30.6528	29.4923	32.4414
Colony	Colony	Colony	Colony	Colony	Kisumu	0.160396	0.740062	2.04948	-2.17054	-1.93147	2.11616	-0.479654	-1.71816			Colony	Colony	Colony	Colony	Colony	Kisumu	30.0175	30.1779	30.7576	32.067	27.847	28.0861	32.1337	29.5379	28.2994
Colony	Colony	Colony	Colony	Colony	Kisumu	-0.157246	0.463678	0.946841	-1.95709	-3.57077	0.759044	1.11757	-1.97819			Colony	Colony	Colony	Colony	Colony	Kisumu	31.5218	31.3646	31.9855	32.4687	29.5647	27.951	32.2809	32.6394	29.5436
Colony	Colony	Colony	Colony	Colony	Kisumu	-	0.885714	-0.0757933	-1.40455	-2.95616	-1.65453	-1.56704	5.50194			Colony	Colony	Colony	Colony	Colony	Kisumu	32.2402	-	33.1259	32.1644	30.8357	29.2841	30.5857	30.6732	37.7422
Colony	Colony	Colony	Colony	Colony	Kisumu	3.83525	1.10653	-1.17095	-1.78984	-2.44795	2.3882	-0.231338	-			Colony	Colony	Colony	Colony	Colony	Kisumu	30.111	33.9462	31.2175	28.94	28.3211	27.663	32.4992	29.8796	-
Colony	Colony	Colony	Colony	Colony	Kisumu	-2.83569	-0.00314605	-3.89107	-3.98504	-3.26246	-0.625531	-3.75261	2.16917			Colony	Colony	Colony	Colony	Colony	Kisumu	31.8572	29.0215	31.8541	27.9662	27.8722	28.5948	31.2317	28.1046	34.0264
Colony	Colony	Colony	Colony	Colony	Kisumu	0.215053	1.14322	-1.7214	-1.41146	-2.18601	0.679491	3.76674	2.96712			Colony	Colony	Colony	Colony	Colony	Kisumu	29.829	30.0441	30.9722	28.1076	28.4175	27.643	30.5085	33.5957	32.7961
Colony	Colony	Colony	Colony	Colony	Kisumu	3.47675	0.494165	3.42092	-0.551937	-3.63271	-1.64676	0.258179	0.254857			Colony	Colony	Colony	Colony	Colony	Kisumu	31.939	35.4157	32.4331	35.3599	31.387	28.3063	30.2922	32.1972	32.1938
Colony	Colony	Colony	Colony	Colony	Kisumu	2.03893	0.928167	2.43423	-1.86252	-2.56434	0.153862	-1.44279	-3.24171			Colony	Colony	Colony	Colony	Colony	Kisumu	30.8633	32.9022	31.7914	33.2975	29.0007	28.2989	31.0171	29.4205	27.6216
Colony	Colony	Colony	Colony	Colony	Kisumu	-	-0.769509	-1.86634	-2.93573	-3.73476	2.22097	-0.204533	3.15604			Colony	Colony	Colony	Colony	Colony	Kisumu	30.6398	-	29.8703	28.7735	27.7041	26.9051	32.8608	30.4353	33.7959
Colony	Colony	Colony	Colony	Colony	Kisumu	-1.10551	-1.84748	-3.20847	-3.08093	-3.64294	-0.351935	1.20404	3.45204			Colony	Colony	Colony	Colony	Colony	Kisumu	31.6228	30.5173	29.7753	28.4143	28.5419	27.9798	31.2709	32.8268	35.0748
Colony	Colony	Colony	Colony	Colony	Kisumu	-3.20054	-1.20092	3.33326	-4.03587	-2.41978	0.466636	3.29144	-0.533689			Colony	Colony	Colony	Colony	Colony	Kisumu	32.7388	29.5383	31.5379	36.0721	28.703	30.3191	33.2055	36.0303	32.2051
Colony	Colony	Colony	Colony	Colony	Kisumu	-0.348231	0.314271	2.93817	-3.02452	-4.06951	0.551988	-2.72267	-3.16862			Colony	Colony	Colony	Colony	Colony	Kisumu	30.8052	30.4569	31.1194	33.7433	27.7806	26.7356	31.3571	28.0825	27.6365
Colony	Colony	Colony	Colony	Colony	Kisumu	4.43947	-0.712753	-3.41604	-2.78014	-3.31856	-0.522546	-1.30173	-2.15727			Colony	Colony	Colony	Colony	Colony	Kisumu	30.541	34.9805	29.8283	27.125	27.7609	27.2224	30.0185	29.2393	28.3837
Colony	Colony	Colony	Colony	Colony	Kisumu	1.68801	-2.21077	-5.95224	-4.40063	-4.78802	1.11593	-4.31696	-3.23048			Colony	Colony	Colony	Colony	Colony	Kisumu	32.0508	33.7388	29.84	26.0986	27.6502	27.2628	33.1667	27.7339	28.8203
Colony	Colony	Colony	Colony	Colony	Kisumu	-0.619761	-0.292952	-1.08238	-2.9013	-3.06141	2.06464	-2.01267	-2.25682			Colony	Colony	Colony	Colony	Colony	Kisumu	29.2953	28.6755	29.0023	28.2129	26.394	26.2339	31.3599	27.2826	27.0385
Colony	Colony	Colony	Colony	Colony	Kisumu	-	0.22499	1.26129	-3.85654	-4.35898	-2.41287	-2.77309	2.25643			Colony	Colony	Colony	Colony	Colony	Kisumu	32.5235	-	32.7485	33.7848	28.667	28.1645	30.1106	29.7504	34.7799
Colony	Colony	Colony	Colony	Colony	Kisumu	-2.2513	-0.102343	0.513001	0.519529	-1.72709	-4.06097	-2.59753	-4.82518			Colony	Colony	Colony	Colony	Colony	Kisumu	32.6722	30.4209	32.5698	33.1852	33.1917	30.9451	28.6112	30.0746	27.847
Colony	Colony	Colony	Colony	Colony	Kisumu	2.59982	-0.185647	-1.45625	-3.20259	-4.40735	2.49587	-2.07267	-1.9181			Colony	Colony	Colony	Colony	Colony	Kisumu	31.0459	33.6458	30.8603	29.5897	27.8434	26.6386	33.5418	28.9733	29.1278
Colony	Colony	Colony	Colony	Colony	Kisumu	1.87986	-0.0994825	0.245233	-3.72424	-6.04779	1.14946	0.596092	1.27958			Colony	Colony	Colony	Colony	Colony	Kisumu	32.4508	34.3306	32.3513	32.696	28.7265	26.403	33.6002	33.0468	33.7303
Colony	Colony	Colony	Colony	Colony	Kisumu	3.84118	-0.226141	1.75354	-3.22371	-5.21162	-0.834231	-3.56344	-2.76082			Colony	Colony	Colony	Colony	Colony	Kisumu	31.0386	34.8798	30.8124	32.7921	27.8149	25.827	30.2044	27.4751	28.2778
Colony	Colony	Colony	Colony	Colony	Kisumu	-4.29563	0.470878	-3.80861	-4.59952	-6.19809	-1.79761	-2.99798	-1.58813			Colony	Colony	Colony	Colony	Colony	Kisumu	32.8268	28.5311	33.2977	29.0182	28.2273	26.6287	31.0292	29.8288	31.2386
Colony	Colony	Colony	Colony	Colony	Kisumu	4.08067	-0.36255	-3.70192	-2.39603	-4.16756	0.758024	-3.46749	-1.005			Colony	Colony	Colony	Colony	Colony	Kisumu	31.1303	35.2109	30.7677	27.4283	28.7342	26.9627	31.8883	27.6628	30.1253
Colony	Colony	Colony	Colony	Colony	Kisumu	1.87928	0.694867	-2.90907	-2.19105	-3.9378	2.26051	-1.74249	-0.325451			Colony	Colony	Colony	Colony	Colony	Kisumu	26.985	28.8643	27.6798	24.0759	24.7939	23.0472	29.2455	25.2425	26.6595
Colony	Colony	Colony	Colony	Colony	Kisumu	-0.758643	-0.682267	-2.3187	-2.88616	-5.06717	-0.220928	-0.834263	0.297967			Colony	Colony	Colony	Colony	Colony	Kisumu	32.1917	31.433	31.5094	29.873	29.3055	27.1245	31.9707	31.3574	32.4896
Colony	Colony	Colony	Colony	Colony	Kisumu	-0.482843	0.40118	-4.91661	-3.41331	-5.98108	0.24942	-1.96269	-2.38907			Colony	Colony	Colony	Colony	Colony	Kisumu	31.1347	30.6518	31.5359	26.2181	27.7214	25.1536	31.3841	29.172	28.7456
Colony	Colony	Colony	Colony	Colony	Kisumu	3.7001	1.11536	-3.62475	-3.1331	-4.09639	1.82658	-1.96437	-4.11367			Colony	Colony	Colony	Colony	Colony	Kisumu	30.7453	34.4454	31.8607	27.1206	27.6122	26.6489	32.5719	28.781	26.6317
